# Supplementary material for: Transcriptomic analysis comparing stay-green and senescent Sorghum bicolor lines identifies a role for proline biosynthesis in the stay-green trait
Source: J Exp Bot. 2015 Aug 28;66(22):7061–73. doi: 10.1093/jxb/erv405 (PMC4765785; doi:10.1093/jxb/erv405)
Supplement: Supplementary Data [file supp_erv405_jexbot155507_file002.xlsx]

## Sheet: Table S1
Table S1- qPCR probes used for validation of the microarray data
	Forward primer	Reverse primer	Probe
Sb01g000900.1	GAAGAAGAAGCGGAAGGA	TGAGGAAGACAGCATCAC	TGCGGCAGACATGGGTGTGT
Sb01g004500.1	TCAAGGCTGAGATGTTGG	TCCTGGCGGGTTTAATG	TGAGCCCAAGTGCCGTGGT
Sb01g007630.1	ATCAGGGAGAGGGTGAG	AGGAGCTCCACAAACTTC	ATGCGGCGTGCAGGTCCAT
Sb01g009930.1	CATGGCTGTTGTGGTTAATG	CATGGTGGCAAACAATGAG	TGGGCCCGAACAACCACCA
Sb01g018080.1	TCGGAGATGCAAGGATTG	ACTGCCGATTGTTCAGAG	TTTGTCAACGGCAGCGCCC
Sb01g021690.1	ATTCGTCCTGTGGTGATG	TGAGCCAGCTTGTTCTG	TGGCGGCGTACAGAAAGGCT
Sb01g026770.1	GTACCGCATAATAGGGATTTG	ACATACTCTGCCTCCATAAG	AGGTCTCGCAAAGCTGGCGA
Sb01g028770.1	GACACCTTCCGACTCATAC	CTCAGTTGGGTTCGATCTT	TTCGGCGGACAGATGCCCAC
Sb01g029090.1	TCATCATCAGCAGCATAGG	GTGAACCTGGAACCATTTG	TCTTCCATGAGCAGCGGCCA
Sb01g030790.1	GTACGTGGATGACAAGGT	CCATCTTCTCGTCTGTCTC	CGGGTCTGCATGGCGGACTA
Sb01g030890.1	GCTTCATACCGATGGTTTAC	CCGGCAGTATTGCTTTG	TCTTGGTGGCGTGGGTGGA
Sb01g030980.1	GTCGAGTTGGGCAAGAT	TAGCTGAACGCCTGAAAG	TGTGGCAGCTGGTGCAAGCA
Sb01g031000.1	CTTCTTCTCCAGTCCAACC	AGGAGAGAGGGACCATAAA	TCCACAACGGCAAGCCCGT
Sb01g031310.1	ATGCCGTCAAGGTAGTT	TTAGCCCATCTTGTTCTTTG	AGCGTTGCTGGTGGATTGCT
Sb01g032970.1	CCAATTGCACTAATGGCCTTC	CACCAAATGTAACACGACGC	CGTGTTGCTTACGTCCTGGTGCC
Sb01g039150.1	TCAGATCCCACAAATGTTATC	GAAATTTCAGCCAACTCTAATG	TGGCCGTGCTTGCATGCT
Sb01g039740.1	CTTGGGAGTCTTCCTAATGG	GCTCAGTGTGTCCAAGAA	ACGTGCCAGCAGCTTGCTCA
Sb01g042690.1	CGCCATCTTCGTCTTCTT	TGCTTCCACACCCTTTC	TCCGCCTGGGTCCTCGTCAT
Sb01g044080.1	GGGTGCACACTACTGATA	CTAGACGGACGGATCAAG	CCGCCAACAGCAACGAGCA
Sb01g048750.1	TACGAGGTCGGCAAGA	CATCTTGTGTCGGAGGAC	TCCGCGCCATCAAGGTGCT
Sb01g049060.1	AGATGTGCAAGGTGTAGAG	AGATGTGCAAGGTGTAGAG	ATGACGCCCGGGATGATGGC
Sb01g050620.1	CCTCCTAGTGCTGCTTATT	GCGGTCATCCTCTTTGTA	AACTAGCGCAGCAGGGTGCT
Sb02g001830.1	GAACCGTGCGAGAATGA	TCACCTTCCTCGACCATA	AGCCCTTGATGCCAGCGACC
Sb02g003480.1	GGCGCAGATGGAGAAGC	GGAACTCGTGCCTGCAG	TCGTGGAGGGCGGCGTCC
Sb02g004630.1	TTTGGGCCACAAGTAAGA	GGCAACCGAAACAAGAAG	AATAGGCAGGGCACGCTGCA
Sb02g011005.1	GCTTCCTATCCGCTTCTC	TGAGAGCTTGGAGTTTGG	AGGCCAAGGAGGAGCCCGTA
Sb02g020470.1	AGGCACGGTGGTAATAAG	GTGAAGGATATGGAGATAGGG	AAGGCGCGTTCCGTTGGGT
Sb02g024140.1	GGTACAGGAAGAGAGTGATG	AGAACTGCAGAGGCTTATC	ACGATGCATTCGGGCAGCCA
Sb02g024760.1	GCTACCAATGGCGAAAG	CCTCTGCACCTTCTTCT	TGCGCATACGCTCCCTCCT
Sb02g024820.1	CTGGATCGCAAAGGAAAG	GCAGTGACTCACAACAAA	CAACCGCTTCAACTGCGCCA
Sb02g026420.1	AGCAGAAATTGGTGGATTAC	CCTGTGATCTGGAGATACTT	ACAAGGAGGCCGAGCGGTT
Sb02g028580.1	GCTTGACGTGGTGACTAT	GAGGAAGTAGATGAGGAACTG	TCCAGGGTTGGTGTTCGGCC
Sb02g028590.1	CTTCAGGCTTGCTCAAATAAT	CTCCTCGTCTTTGGGTATG	TTTCGTCCACCGCCGCTGTT
Sb02g033420.1	GCGCTGTTCTTGGATTATG	TAATCGCAGTGGGAAGATG	TGCGGGAGGTGGTGAGGAGT
Sb02g035440.1	CTCATCACGCTCTATCTCTAC	GCCTGGTATGTGCTGTTA	ACCCGTGGTATGTGTGCGGC
Sb02g036780.1	ATGCGTGTGTGCTTCT	AGCACGAGGTAGTTGTATG	ATCGCCACCAGAGCAGCAGC
Sb02g039820.1	TTCGCCCGTCCATAAAG	GCGATCATCTCCGATGTAA	TCTTGGCTATGCTGGGCGCA
Sb02g041580.1	CGCTGGGATGGGTATATTT	CCAGTTGCCAATCCAATTC	CCGACACCGGCAGCGAAACT
Sb03g014800.1	GTGTAGCCGTGTAGCATA	CGTGTGTCTCCTGATAGAA	ACTCCATCAGAGCAGCCGCC
Sb03g015070.1	TTGCACGGTACGTTCTT	CTTCCACCTCCATCCATAC	AGGAAGGCGACCTGGAGGGA
Sb03g026460.1	GTACTGCACTGACGGATAC	CATCTCCTGCTCCATGTC	TCGGGCTCGGGAAGGAAGGA
Sb03g026700.1	AGGAGACAGACCAACGA	CTCGCTTCCTTCACACTT	CGGGCGGACGTGCTTCATGA
Sb03g026860.1	CGGTTATCCTGTACAACTACTA	TCACGTACATGAGCAGATT	TGCATGTCCGCCTGCCTCA
Sb03g027240.1	TCTTCCTCACCATCAGAAAC	GCAGCCAAGACGGTAAT	TGGAGCATTGGGCCTGCACT
Sb03g029650.1	TTCATCGCGGAAGAGTTG	CGAGATGATGGCGAAGTT	TGGCGAAGGTGACGGCGAT
Sb03g029690.1	CCTTCAGAGTACACCAGTTT	TGCTTGTGCCGTTGTAT	ACGTGGACACCATGCGAGCC
Sb03g031780.1	GTGATGGAGACGTTGGAG	TCATCCACAGCACGAAG	AGCGCTATGTCCACCAGCCC
Sb03g031790.1	GGTTTCGGGCTAAATGGA	CATAGTGCATCCACAATCAAG	TTGCGGCCGCTGGTTCTACC
Sb03g031800.1	CACCCGATCTGGATGAG	CCAGGCAAGGGAATTTG	ACGAGACGGCAGGCACCAA
Sb03g039820.1	ATAAGTACAGGGCGCATAC	TTCACCACTTGTCCACTAC	CCCGCGGACCTGTTGGAGTT
Sb03g040040.1	CGATTTCAGCATCCAGGT	CTGCTCAGGGTCAAATAGG	TGCAGAAGGCGCTGGAGGTT
Sb03g045790.1	GAGAACCTGGCGCTCCT	CAAGCACGCCGATCCAA	TGGCGACACACCCGGGTACC
Sb03g045840.1	GTTATCGCAGTCGCAGTA	CTGGGCACATCTACGTTAT	TACGGACACGAATGCCGCGC
Sb04g003000.1	GTCTCTGAGCCCATTGATAA	CCGGTACAGCACGAAAT	ACTGTCCCTGGTGGCGGTGA
Sb04g003040.1	GCGACCCTTCTTCAGTT	TTCCTCACTCCTTGGTTATC	TACTGTGCAACCGCGCGGT
Sb04g005610.1	GACTCTGCCGATGTTTCA	CTCTTTAGGATGACGTGGTT	TAGCGGTCTAGGTGGCGGCA
Sb04g007580.1	GGAGAGCTAGTTGTATGGTAG	AGCAAGGTGGACTGTTT	TTCCCTGGAGCCGCACATGC
Sb04g010130.1	GTGGTGGGCTTGCTAATA	GAGGTAAGATGTGGCAGAG	ACACCCAGCATCAGGAGGCC
Sb04g010720.1	GGAGGCAGACAGAGATAAAC	CCTTGGTAGCACACAACA	TGTGCTGCTCAGGCGTCTGT
Sb04g021160.1	GTCGTCGGTGCAGATTC	TCGAAGAAGACATAGACATCG	ACGTTGAAGGCGGTGAGGCC
Sb04g025080.1	GCCTCAAGAATGGTGTATG	CGACGTTTCCCACAATAAT	ACCACACATGCCGTGCTTCC
Sb04g025150.1	TCTCTCTCTCTCATCCATAAC	GTGGGTTCAAGAGGTACT	AGCGTGGTGCAAAGGTGCC
Sb04g028990.1	CGTACCTCCCAGATGAAA	AATCAGCTTTCCAGCATAAA	TGGACAAAGCCCGGAGACGC
Sb04g034760.1	TCCCACACTGCCTCCAC	GCTACTGTCTTGTGAGGCC	CGGCTTGGTGGTGGCGCA
Sb05g001200.1	CCCTGATGACTCTGAAATAAA	GTTGACGAACGGCTTATC	AGCGACAGCCACTCCAGCA
Sb05g022310.1	CCTGATGGATGCCAAATAC	CACTCTGTGTGCCTTAGA	TGGCTGTCGTGCTTGTGTGC
Sb05g025060.1	GGGATGCTCCTCATGTT	CGTGGAGTGGAAGTAGAA	TTCCTCTTCGGCGCTCTCGC
Sb05g026480.1	GTGCATCTTCCACCAATC	CCCAGAGCCAACAAATTC	TGGAGCCACTGCAGTCACCA
Sb05g026550.1	CAGTCGAGGAAGAAGAAGAA	AACTCGGCTTTCCAGAAG	ACGCCAACCTACCTGCAGCC
Sb06g000380.1	CGCCACTGCCATCTACC	TGTGATCCGTCTCGCCT	CGGCATGCGCAGGGTGTCC
Sb06g009600.1	TGAACAAATGCCAAGATACA	CCATCAGAAGATACGACATTAG	TGGGAGGTAAACGCCGCAGT
Sb06g018030.1	CCTACAACACTCTGCTAAAG	TTATCTGGGAGGCAATCA	TGCAGCGCTGATCAGTGGGA
Sb06g021610.1	CATACATATCTTGCTCTCTGTT	GAAGCTGCTGTGTCTATTC	ACGGCCTCAGCAGAGAGTCC
Sb06g026410.1	GCGGTGCTTGTGTGGAG	ACGGGATCTAGCTGCAGA	TGGAGCGGCGGCAGAGGA
Sb06g027386.1	CACTGTATGCTGGAAGGA	CAGCTTCGTCCAAATTTCT	CCAGCAAAGCCGTGGGAACC
Sb07g003160.1	AGGAGAACTGGTAGACATC	GCTCGCAAAGCAGATATAA	AAGGGCAGCCTCCACTGCT
Sb07g021570.1	AACTCCTCGAACCTCATC	AGTTACTGAGGGAGGAGA	ATCTCGGACATGCGCCGCT
Sb07g025210.1	GATTTCAAGCGCACCAC	CGTCTCCTGGAACTTGG	AACTTCGCCTTCGGCTTCGC
Sb08g004070.1	CTCCAGCATGAGGACTG	GGAGTCTCGACGGAAAC	ACGTGCCCGTCGTCACTGA
Sb08g015400.1	GTCTTGCAAAGCCCATTC	CCTCAACTCTCAACTCTCAA	TCTCTGCATCCTGCCAGCGC
Sb08g019850.1	CCTATAAGGCACTCACTAGC	CACTTCTCCCGTTGATACC	AGCCAGCCTTTGTGAGGCCA
Sb09g000450.1	CAACCTGCAGTTCTTCAAC	CACCTGTTGTGCTGGTA	TCGAAGCTCGCCGTGTTGCC
Sb09g001295.1	CTGACACAGTTACCAGAGAG	AAGGTGTCGCAGAGAATG	AGCCAGTCAGGCAACGTGCC
Sb09g022270.1	CTTTCTGACCCTTCAAACTC	AGCTCGTCTTGGATATGG	TGGGCAAAGCAGCGGCAT
Sb09g025790.1	GGTTGTCTCCTTCCTCAAG	ACCAATCTACTTACTGCCTATC	TGGCAACAGCAACAGCTGGC
Sb09g028340.1	CCAATTCGCAGGAACAAC	TTCGTGGCAGACTCATC	AACTGTGAGACGCCGGTCGC
Sb09g029850.1	ATGACCGTGGAAGAGAAC	GAACGGCCACAAGAAATC	ACGCGTGGCTGGTGGATCA
Sb10g001230.1	ATCCCGGAGTCTTGTCT	TCGGCGTTGATGTTCTC	TGTTGAGGTCGAGCAGCGGC
Sb10g003300.1	GCCATCCTACACGAAATG	GAACCCTCAGCTTCTATTATC	ACCTCCTTCTCTGACGGCCC
Sb10g005360.1	AGATGATGGACAACTTCCC	GCTCCTCGATGTCGTAAC	AACGGGACCTTCCGCGACGA
Sb10g006190.1	GGTTAGCTGGAGTTCTCA	TCAACGATGCAACACATAC	AACCAACAGCCGAACCCAGC
Sb10g008020.1	TGGTGCTGCTTATGTTTAC	CATCAGATTTACCTAGCTTCTC	TGTGCGGCCAACGTTTGTGA
Sb10g009290.1	GGTGCGCGTAATCTATTC	AGGAGCAAGAACCAGTAA	AGCCGCGTGGTGCTGTTT
Sb10g020980.1	CACCAAGGTCTACGTCA	CAGCAGAGGAAGACGAG	CCGACGGCGATCATGCTCGT
Sb10g027100.1	CAGCCTTAGAGATAGAAAGTATG	ACCCTTTCCGGCTTATT	CCACCGGCCAGCGTACAAAC
Sb10g028680.1	CCGACGATCTGGATAAGAAG	CATTGCGCTGGTAATCTTG	AGCCAGGCAGGCCAATGAGA

## Sheet: Table S2
Table S2 - Genes expressed to higher levels (FC>2, p<0.05) in B35 vs. R16 at 50 days after sowing (DAS)
SbID	FC	P-value	Annotation
Sb01g000220.1	4.46174	0.0130311	PDR6; ATPase, coupled to transmembrane movement of substances
Sb01g000300.1	2.64976	0.0018601	WD-40 repeat family protein
Sb01g000570.1	2.23418	0.0248432	PGR5-LIKE A
Sb01g000580.1	3.60085	0.0252997	GA20OX2 (GIBBERELLIN 20 OXIDASE 2); gibberellin 20-oxidase
Sb01g000650.1	2.78837	0.00963879	oxidoreductase, 2OG-Fe(II) oxygenase family protein
Sb01g000660.1	2.75979	0.00998775	oxidoreductase, 2OG-Fe(II) oxygenase family protein
Sb01g000900.1	3.20483	0.0114805	NF-YC10 (NUCLEAR FACTOR Y, SUBUNIT C10); transcription factor
Sb01g001200.1	88.5592	0.00172056	CYP79B2; electron carrier/ heme binding / iron ion binding / monooxygenase/ oxygen binding
Sb01g001570.1	3.95398	0.000745	pentatricopeptide (PPR) repeat-containing protein
Sb01g001580.1	7.26695	8.84e-05	unknown protein
Sb01g001585.1	2.53694	0.00787601	pentatricopeptide (PPR) repeat-containing protein
Sb01g001590.1	8.00893	8.4e-05	unknown protein
Sb01g002010.1	2.34817	0.0239646	DNAJ heat shock N-terminal domain-containing protein
Sb01g002130.1	2.23022	0.0266754	harpin-induced family protein / HIN1 family protein / harpin-responsive family protein
Sb01g002300.1	2.09179	0.0200934	lipase class 3 family protein
Sb01g002400.1	5.82084	0.0341929	ATSEH (Arabidopsis thaliana soluble epoxide hydrolase); epoxide hydrolase
Sb01g002400.2	4.96005	0.0489457
Sb01g002460.1	2.48126	0.00131888	CRR22 (CHLORORESPIRATORY REDUCTION22); endonuclease
Sb01g002790.1	5.59531	0.0207578
Sb01g002870.1	5.68873	0.000847	UDP-glucoronosyl/UDP-glucosyl transferase family protein
Sb01g002990.1	2.60111	0.0199762	proton-dependent oligopeptide transport (POT) family protein
Sb01g003420.1	2.24308	0.00742075	AL2 (ALFIN-LIKE 2); DNA binding / methylated histone residue binding
Sb01g003890.1	35.2381	4e-05
Sb01g004140.1	7.71765	1.17e-05	N2,N2-dimethylguanosine tRNA methyltransferase family protein
Sb01g004290.1	76.0953	3.21e-05	SMT1 (STEROL METHYLTRANSFERASE 1); sterol 24-C-methyltransferase
Sb01g004450.1	37.2335	0.00483217	ACD1-LIKE (ACD1-LIKE); 2 iron, 2 sulfur cluster binding / electron carrier/ oxidoreductase
Sb01g004500.1	58.1676	1.5e-06
Sb01g004560.1	5.35438	0.00561999	UDP-glucoronosyl/UDP-glucosyl transferase family protein
Sb01g005720.1	4.37139	0.0252976	hydrolase
Sb01g007410.1	4.3685	0.00398465	CYP81D5; electron carrier/ heme binding / iron ion binding / monooxygenase/ oxygen binding
Sb01g007420.1	5.06745	0.00165787	CYP81D5; electron carrier/ heme binding / iron ion binding / monooxygenase/ oxygen binding
Sb01g007620.1	2.66548	0.00763339	UDP-glucoronosyl/UDP-glucosyl transferase family protein
Sb01g007630.1	4.11217	0.00042	UDP-glucoronosyl/UDP-glucosyl transferase family protein
Sb01g007640.1	3.32676	0.0353238	UDP-glucoronosyl/UDP-glucosyl transferase family protein
Sb01g008400.1	2.15765	0.0340872	unknown protein
Sb01g008420.1	2.18196	0.00902964	unknown protein
Sb01g008420.2	2.12901	0.0106629
Sb01g008960.1	4.53422	0.00366686	serine-type endopeptidase inhibitor
Sb01g009350.1	3.46775	0.00265603	unknown protein
Sb01g009520.1	2.4846	0.0309825	unknown protein
Sb01g009540.1	6.64638	0.00220131	unknown protein
Sb01g010165.1	36.4638	2.29e-06
Sb01g010260.1	2.90481	0.0043759	pentatricopeptide (PPR) repeat-containing protein
Sb01g010320.1	4.52047	0.00540731	protein binding / zinc ion binding
Sb01g010520.1	2.68489	0.000904	ARPN (PLANTACYANIN); copper ion binding / electron carrier
Sb01g010990.1	3.71014	0.00548961	haloacid dehalogenase-like hydrolase family protein
Sb01g010990.2	3.63124	0.00444305
Sb01g011000.1	7.82504	0.0180982	splicing factor Prp18 family protein
Sb01g011090.1	6.12684	0.00211006	DEAD/DEAH box helicase, putative
Sb01g011280.1	5.06229	0.00261139	unknown protein
Sb01g011890.1	13.5272	0.000195	nodulin family protein
Sb01g011900.1	5.05481	0.000626	SOT18 (DESULFO-GLUCOSINOLATE SULFOTRANSFERASE 18); 3-methylthiopropyl-desulfoglucosinolate sulfotransferase/ 4-methylthiobutyl-desulfoglucosinolate sulfotransferase/ 5-methylthiopentyl-desulfoglucosinolate sulfotransferase/ 7-methylthioheptyl-desulfogluco
Sb01g012150.1	6.45118	0.0163951
Sb01g012220.1	3.71529	0.00815394	unknown protein
Sb01g012580.1	3.44545	0.0146723	GCN5-related N-acetyltransferase (GNAT) family protein
Sb01g012700.1	12.4622	0.00621949	ATOSM34 (osmotin 34)
Sb01g012770.1	5.39293	0.00207703	auxin-responsive family protein
Sb01g013840.1	14.4015	9.72e-06	ankyrin repeat family protein
Sb01g013900.1	2.3795	0.00682165	TSO1 (CHINESE FOR \'UGLY\'); transcription factor
Sb01g014300.1	5.37419	0.000149	transducin family protein / WD-40 repeat family protein
Sb01g014995.1	2.14663	0.018043	pentatricopeptide (PPR) repeat-containing protein
Sb01g015070.1	35.9582	0.00605318	terpene synthase/cyclase family protein
Sb01g015080.1	44.343	0.00776255	CYP71A12 (cytochrome P450, family 71, subfamily A, polypeptide 12); electron carrier/ heme binding / iron ion binding / monooxygenase/ oxygen binding
Sb01g015660.1	2.13415	0.0138258	ALPHA-SNAP2 (ALPHA-SOLUBLE NSF ATTACHMENT PROTEIN 2); binding / soluble NSF attachment protein
Sb01g016000.1	34.4996	9.03e-06	potassium transporter family protein
Sb01g016140.1	3.01383	0.00420953	MATE efflux family protein
Sb01g016490.1	7.06456	0.00790046	unknown protein
Sb01g016580.1	23.4091	0.000807	receptor protein kinase-related
Sb01g016780.1	3.03508	0.00430728	ribosomal protein S5 family protein
Sb01g017140.1	2.74357	0.0054586	ETFQO (electron-transfer flavoprotein:ubiquinone oxidoreductase); catalytic/ electron carrier/ electron-transferring-flavoprotein dehydrogenase
Sb01g017700.1	2.04195	0.0183036	protease inhibitor/seed storage/lipid transfer protein (LTP) family protein
Sb01g017710.1	3.68749	0.00061	protease inhibitor/seed storage/lipid transfer protein (LTP) family protein
Sb01g017800.1	2.35578	0.00959514	transferase family protein
Sb01g018080.1	5.75002	0.000451	unknown protein
Sb01g018590.1	2.587	0.00729227
Sb01g018650.1	7.93276	0.0096954
Sb01g018790.1	9.55853	7.5e-05	POK (POKY POLLEN TUBE)
Sb01g018950.1	3.97604	0.0254812	chalcone and stilbene synthase family protein
Sb01g019200.1	4.00687	0.0206958	meprin and TRAF homology domain-containing protein / MATH domain-containing protein
Sb01g019290.1	2.19987	0.00490565	LSH3 (LIGHT SENSITIVE HYPOCOTYLS 3)
Sb01g020280.1	8.22648	0.000626	short-chain dehydrogenase/reductase (SDR) family protein
Sb01g020950.1	2.30929	0.0136438	RLK (receptor lectin kinase); kinase
Sb01g020960.1	2.49327	0.0331068	RLK (receptor lectin kinase); kinase
Sb01g021280.1	12.0674	1.74e-05	emsy N terminus domain-containing protein / ENT domain-containing protein
Sb01g021690.1	3.65924	0.000901	ATP binding / protein kinase
Sb01g021880.1	2.27253	0.0270368	unknown protein
Sb01g022140.1	3.71449	0.0128885	GPAT6 (GLYCEROL-3-PHOSPHATE ACYLTRANSFERASE 6); 1-acylglycerol-3-phosphate O-acyltransferase/ acyltransferase
Sb01g023100.1	2.0243	0.00878903	transcription initiation factor-related
Sb01g023248.1	2.93244	0.000724	FHY3 (FAR-RED ELONGATED HYPOCOTYLS 3); transcription activator/ transcription factor
Sb01g025950.1	6.89658	0.000352	leucine-rich repeat transmembrane protein kinase, putative
Sb01g026600.1	165.688	1.93e-07
Sb01g027020.1	2.03255	0.0150057	RECQL2 (ARABIDOPSIS RECQ HELICASE L2); 3\'-5\' DNA helicase/ ATP-dependent helicase/ four-way junction helicase/ protein binding
Sb01g028960.1	2.3266	0.0112702	H2AXA; DNA binding
Sb01g029090.1	2.80264	0.0115822	phosphoinositide binding
Sb01g029960.1	6.93918	0.0229193	short-chain dehydrogenase/reductase (SDR) family protein
Sb01g030790.1	2.44053	0.0174889	ATGSTU18 (GLUTATHIONE S-TRANSFERASE TAU 18); glutathione transferase
Sb01g030840.1	3.17786	0.0430184	ERD9 (EARLY-RESPONSIVE TO DEHYDRATION 9); glutathione transferase
Sb01g030890.1	4.20574	0.0279488	ATGSTU18 (GLUTATHIONE S-TRANSFERASE TAU 18); glutathione transferase
Sb01g030980.1	4.16876	0.000139	ATGSTU18 (GLUTATHIONE S-TRANSFERASE TAU 18); glutathione transferase
Sb01g031000.1	10.6172	0.00167143	ATGSTU18 (GLUTATHIONE S-TRANSFERASE TAU 18); glutathione transferase
Sb01g031040.1	3.24984	0.0147046	ERD9 (EARLY-RESPONSIVE TO DEHYDRATION 9); glutathione transferase
Sb01g031080.1	2.55539	0.0231137	CYP704A2; electron carrier/ heme binding / iron ion binding / monooxygenase/ oxygen binding
Sb01g031310.1	5.92864	7.78e-05	ISI1 (IMPAIRED SUCROSE INDUCTION 1); binding
Sb01g031460.1	6.49392	0.00728487	cysteine protease inhibitor, putative / cystatin, putative
Sb01g031610.1	13.444	3.54e-05	CYP71B37; electron carrier/ heme binding / iron ion binding / monooxygenase/ oxygen binding
Sb01g031780.1	36.4683	0.000447	DNA binding
Sb01g031860.1	2.02134	0.0449661
Sb01g032970.1	74.3265	0.00100024	AT3BETAHSD/D1 (3BETA-HYDROXYSTEROID-DEHYDROGENASE/DECARBOXYLASE ISOFORM 1); 3-beta-hydroxy-delta5-steroid dehydrogenase/ sterol-4-alpha-carboxylate 3-dehydrogenase (decarboxylating)
Sb01g033120.1	2.06941	0.0253167	phosphatidylinositol-4-phosphate 5-kinase family protein
Sb01g033150.1	2.12807	0.0197788	ATL3; protein binding / zinc ion binding
Sb01g033480.1	2.12734	0.00619174	PLDALPHA1 (PHOSPHOLIPASE D ALPHA 1); phospholipase D
Sb01g033480.2	2.14057	0.00458147
Sb01g033490.1	2.06365	0.00336093	CYP71A25; electron carrier/ heme binding / iron ion binding / monooxygenase/ oxygen binding
Sb01g033620.1	2.45536	0.00358931	AMC1 (METACASPASE 1); cysteine-type endopeptidase
Sb01g033710.1	2.13296	0.0138177	ATSC35; RNA binding / nucleic acid binding / nucleotide binding
Sb01g033855.1	100.919	0.00011	FER (FERONIA); kinase/ protein kinase
Sb01g033980.1	5.26139	0.00344428	40S ribosomal protein S9 (RPS9C)
Sb01g034000.1	3.8651	0.0397907
Sb01g034770.1	2.41936	0.0246363	GATL4 (Galacturonosyltransferase-like 4); polygalacturonate 4-alpha-galacturonosyltransferase/ transferase, transferring glycosyl groups / transferase, transferring hexosyl groups
Sb01g034860.1	3.87792	0.00215913	rhomboid protein-related
Sb01g035570.1	2.95938	0.0479395	unknown protein
Sb01g035810.1	2.65348	0.0051442	unknown protein
Sb01g036180.1	2.87282	0.0446481	WRKY46; transcription factor
Sb01g037040.1	4.10565	0.00911285
Sb01g037070.1	8.63993	0.00318334	pentatricopeptide (PPR) repeat-containing protein
Sb01g037550.1	3.00971	0.00710417	peptide chain release factor, putative
Sb01g037560.1	6.5154	0.0381964	mitochondrial import inner membrane translocase subunit Tim17/Tim22/Tim23 family protein
Sb01g037580.1	17.6635	3.73e-05	universal stress protein (USP) family protein
Sb01g037590.1	7.2629	0.000207	unknown protein
Sb01g039150.1	26.4609	2.44e-06
Sb01g039190.1	8.68259	0.000192	RHL41 (RESPONSIVE TO HIGH LIGHT 41); nucleic acid binding / transcription factor/ zinc ion binding
Sb01g039300.1	2.21736	0.0461458	ADF4 (ACTIN DEPOLYMERIZING FACTOR 4); actin binding
Sb01g039740.1	2.5299	0.000639	SDIR1 (SALT- AND DROUGHT-INDUCED RING FINGER1); protein binding / ubiquitin-protein ligase/ zinc ion binding
Sb01g040750.1	2.45625	0.0304942	BGAL8 (beta-galactosidase 8); beta-galactosidase/ catalytic/ cation binding / sugar binding
Sb01g040830.1	2.70024	0.00127863	RPS2 (RESISTANT TO P. SYRINGAE 2); protein binding
Sb01g040930.1	2.55064	0.0399245	hydrolase
Sb01g041350.1	2.42066	0.0049133	SLP2; serine-type peptidase
Sb01g042210.1	2.13756	0.0480445	unknown protein
Sb01g042690.1	4.56051	0.000542	MSS1; carbohydrate transmembrane transporter/ hexose:hydrogen symporter/ high-affinity hydrogen:glucose symporter/ sugar:hydrogen symporter
Sb01g043600.1	4.48277	0.0310083	formin homology 2 domain-containing protein / FH2 domain-containing protein
Sb01g043680.1	2.56833	0.0195469	4CL3; 4-coumarate-CoA ligase
Sb01g044000.1	2.88749	0.00215332	ATPLT5 (POLYOL TRANSPORTER 5); D-ribose transmembrane transporter/ D-xylose transmembrane transporter/ carbohydrate transmembrane transporter/ galactose transmembrane transporter/ glucose transmembrane transporter/ glycerol transmembrane transporter/ mann
Sb01g044000.2	2.84535	0.00158816
Sb01g044590.1	2.55491	0.00279158	alcohol dehydrogenase, putative
Sb01g045440.1	4.66545	0.00338891
Sb01g046240.1	2.39635	0.0361016	unknown protein
Sb01g046280.1	2.20472	0.0102462	pentatricopeptide (PPR) repeat-containing protein
Sb01g046290.1	12.0981	0.0400428	KCS20 (3-KETOACYL-COA SYNTHASE 20); fatty acid elongase
Sb01g047260.1	2.48223	0.0322372
Sb01g047490.1	2.20725	0.0253305	unknown protein
Sb01g047990.1	531.282	4.98e-07
Sb01g048020.1	2.78577	0.00239297	IQD20 (IQ-domain 20); calmodulin binding
Sb01g048030.1	3.03655	0.0187841	CYP78A9 (CYTOCHROME P450 78A9); monooxygenase/ oxygen binding
Sb01g048750.1	2.36251	0.00750701	CIPK9 (CBL-INTERACTING PROTEIN KINASE 9); ATP binding / kinase/ protein kinase/ protein serine/threonine kinase
Sb01g048800.1	2.00416	0.00200416	unknown protein
Sb01g049060.1	2.01677	0.0434955	membrane bound O-acyl transferase (MBOAT) family protein / wax synthase-related
Sb01g049530.1	2.04631	0.0108776	hydrolase, alpha/beta fold family protein
Sb01g049710.1	2.17408	0.0126907	unknown protein
Sb01g049830.1	2.57685	0.0141493	protease inhibitor/seed storage/lipid transfer protein (LTP) family protein
Sb01g049950.1	2.19099	0.0115476	unknown protein
Sb01g050285.1	10.9459	3.5e-06
Sb01g050620.1	2.26366	0.00963892	AHA7 (Arabidopsis H(+)-ATPase 7); hydrogen-exporting ATPase, phosphorylative mechanism
Sb02g000350.1	3.71483	0.0483997	unknown protein
Sb02g000550.1	2.89409	0.00386589	oxygen evolving enhancer 3 (PsbQ) family protein
Sb02g000920.1	59.1972	2.61e-05	flavin-containing monooxygenase family protein / FMO family protein
Sb02g001135.1	3.08937	0.0115789	peroxidase, putative
Sb02g001180.1	23.1435	1.62e-06	unknown protein
Sb02g001803.1	5.07261	0.0299134	FUT8 (FUCOSYLTRANSFERASE 8); galactoside 2-alpha-L-fucosyltransferase
Sb02g002390.1	3.26376	0.000959	pyrophosphate--fructose-6-phosphate 1-phosphotransferase alpha subunit, putative / pyrophosphate-dependent 6-phosphofructose-1-kinase, putative
Sb02g002390.2	3.21637	0.000492
Sb02g002440.1	2.87739	0.000548	AAP6 (AMINO ACID PERMEASE 6); acidic amino acid transmembrane transporter/ amino acid transmembrane transporter/ neutral amino acid transmembrane transporter
Sb02g003340.1	2.29773	0.00265643	zinc finger (C3HC4-type RING finger) family protein
Sb02g003480.1	2.08361	0.0066513	RHF2A (RING-H2 GROUP F2A); protein binding / zinc ion binding
Sb02g003600.1	4.24603	0.00950772	hydrolase
Sb02g003610.1	5.17485	0.00793992	hydrolase
Sb02g003910.1	2.08401	0.0179871	glycosyl hydrolase family 17 protein
Sb02g004650.1	7.98424	0.0204503	acidic endochitinase (CHIB1)
Sb02g005010.1	5.36834	0.00617205	F-box family protein (FBX8)
Sb02g005060.1	3.56395	0.000408	F-box family protein
Sb02g005350.1	4.05308	0.0147788	unknown protein
Sb02g005360.1	5.24808	0.00202364	unknown protein
Sb02g005380.1	6.74751	0.0488041	CLA1 (CLOROPLASTOS ALTERADOS 1); 1-deoxy-D-xylulose-5-phosphate synthase
Sb02g005430.1	2.86265	0.000554	emb1967 (embryo defective 1967)
Sb02g005600.1	2.08268	0.0120189	AAA-type ATPase family protein
Sb02g005600.2	2.05649	0.00845518
Sb02g005940.1	3.51859	0.000356	UDP-glucoronosyl/UDP-glucosyl transferase family protein
Sb02g005943.1	3.12656	0.00122352	transferase, transferring glycosyl groups
Sb02g006470.1	4.01541	0.00785857
Sb02g006480.1	2.16204	0.0240345
Sb02g006645.1	2.03657	0.0301571	O-methyltransferase family 2 protein
Sb02g006790.1	2.08549	0.0105402	ABC1 family protein
Sb02g006860.1	3.4717	0.000793	kelch repeat-containing protein
Sb02g007000.1	2.23256	0.0131421	AP2 (APETALA 2); transcription factor
Sb02g007510.1	10.1954	0.000829
Sb02g007730.1	20.5452	0.00682165	ILR1 (IAA-LEUCINE RESISTANT 1); IAA-Leu conjugate hydrolase/ IAA-Phe conjugate hydrolase/ metallopeptidase
Sb02g008120.1	2.52338	0.003413	antioxidant/ oxidoreductase
Sb02g008860.1	2.53905	0.0109285	FAS1 (FASCIATA 1); histone binding
Sb02g008870.1	2.16871	0.0106546	VQ motif-containing protein
Sb02g008880.1	2.94338	0.0128103	disease resistance protein (NBS-LRR class), putative
Sb02g008900.1	25.0089	1.5e-06	calcineurin-like phosphoesterase family protein
Sb02g008945.1	2.54702	0.00406377	F-box family protein
Sb02g009220.1	2.64086	0.000872	CYP76C3; electron carrier/ heme binding / iron ion binding / monooxygenase/ oxygen binding
Sb02g009230.1	2.47727	0.00167689	CYP76C3; electron carrier/ heme binding / iron ion binding / monooxygenase/ oxygen binding
Sb02g009320.1	4.7765	0.00398465	DIR1 (DEFECTIVE IN INDUCED RESISTANCE 1); lipid binding / lipid transporter
Sb02g009340.1	2.42645	0.0444085	DIR1 (DEFECTIVE IN INDUCED RESISTANCE 1); lipid binding / lipid transporter
Sb02g009660.1	3.1229	0.00659841	integral membrane family protein
Sb02g009720.1	7.7922	0.0278395	unknown protein
Sb02g009990.1	9.17063	0.00166135	protein kinase family protein
Sb02g010236.1	27.6617	1.64e-05	serine-type peptidase
Sb02g010560.1	2.73519	0.0348784
Sb02g010780.1	2.85037	0.0355359	PIP2B (PLASMA MEMBRANE INTRINSIC PROTEIN 2); water channel
Sb02g010790.1	2.88251	0.0301062	PIP2B (PLASMA MEMBRANE INTRINSIC PROTEIN 2); water channel
Sb02g010800.1	2.91822	0.0290489	PIP2B (PLASMA MEMBRANE INTRINSIC PROTEIN 2); water channel
Sb02g010810.1	4.53538	0.00650187	PIP2B (PLASMA MEMBRANE INTRINSIC PROTEIN 2); water channel
Sb02g010830.1	2.84253	0.022862	PIP2B (PLASMA MEMBRANE INTRINSIC PROTEIN 2); water channel
Sb02g011005.1	2.79895	0.00629883	CAAX amino terminal protease family protein
Sb02g011940.1	2.45095	0.00621934	GDSL-motif lipase/hydrolase family protein
Sb02g012530.1	2.57662	0.0478057
Sb02g012910.1	2.3961	0.00545023	UCC1 (UCLACYANIN 1); copper ion binding / electron carrier
Sb02g013110.1	5.47615	0.00129117
Sb02g013120.1	7.16414	0.000364	CAS1 (cycloartenol synthase 1); cycloartenol synthase
Sb02g020470.1	3.96384	0.000875	SDD1 (STOMATAL DENSITY AND DISTRIBUTION); serine-type endopeptidase
Sb02g021800.1	4.62197	0.00803734	ARK3 (A. THALIANA RECEPTOR KINASE 3); kinase/ transmembrane receptor protein serine/threonine kinase
Sb02g022180.1	2.17096	0.00109332	unknown protein
Sb02g022520.1	3.93213	0.000784	zinc finger (C3HC4-type RING finger) family protein
Sb02g022960.1	9.28501	7.03e-05	unknown protein
Sb02g022960.2	7.097	0.000955
Sb02g023080.1	2.9286	0.0233675	unknown protein
Sb02g023100.1	5.76882	0.00526604
Sb02g023110.1	5.1023	0.00261917	unknown protein
Sb02g023250.1	2.57255	0.00388063	AMY1 (ALPHA-AMYLASE-LIKE); alpha-amylase
Sb02g023700.1	3.03311	0.00814816
Sb02g024050.1	2.12803	0.0489517	AtGH9B8 (Arabidopsis thaliana glycosyl hydrolase 9B8); catalytic/ hydrolase, hydrolyzing O-glycosyl compounds
Sb02g024180.1	5.16194	0.00031
Sb02g024250.1	2.2075	0.0184024	MYB43 (myb domain protein 43); DNA binding / transcription factor
Sb02g024310.1	6.18426	9.71e-05	protein kinase family protein
Sb02g024840.1	23.7493	6.58e-05	PDR12 (PLEIOTROPIC DRUG RESISTANCE 12); ATPase, coupled to transmembrane movement of substances
Sb02g025100.1	5.09908	0.00616926	glutamine amidotransferase class-I domain-containing protein
Sb02g025130.1	4.01403	0.000444	5\' nucleotidase family protein
Sb02g025190.1	3.08533	0.0108305	nodulin MtN21 family protein
Sb02g025190.2	2.70755	0.0108776
Sb02g025200.1	2.79973	0.00753587	nodulin MtN21 family protein
Sb02g025210.1	4.7838	0.000723	nodulin MtN21 family protein
Sb02g025240.1	3.13474	0.0255135	transcription factor/ transcription regulator
Sb02g025280.1	9.25766	0.00481111	ATGLR2.1; intracellular ligand-gated ion channel
Sb02g025610.1	2.06405	0.0388425	auxin-responsive protein-related
Sb02g025740.1	3.96361	0.00358677	LHCA6; chlorophyll binding
Sb02g025740.2	4.22849	0.00321953
Sb02g025790.1	2.32815	0.0341989	ALDH7B4 (Aldehyde Dehydrogenase 7B4); 3-chloroallyl aldehyde dehydrogenase/ oxidoreductase
Sb02g025850.1	2.25285	0.0310932	TT7 (TRANSPARENT TESTA 7); flavonoid 3\'-monooxygenase/ oxygen binding
Sb02g026160.1	2.40735	0.0137635	CYP76C2; electron carrier/ heme binding / iron ion binding / monooxygenase/ oxygen binding
Sb02g026186.1	2.79681	0.0056027	unknown protein
Sb02g026350.1	3.21177	0.00259983	aspartyl protease family protein
Sb02g026390.1	3.99663	0.000771	ANNAT2 (Annexin Arabidopsis 2); calcium ion binding / calcium-dependent phospholipid binding
Sb02g026490.1	5.00769	0.0131455	mitochondrial phosphate transporter
Sb02g026490.2	7.18715	0.00907349
Sb02g026815.1	3.55318	0.00108988
Sb02g026816.1	8.22417	0.0002	CXE12; carboxylesterase
Sb02g027000.1	2.16272	0.0461565	PGI1 (PHOSPHOGLUCOSE ISOMERASE 1); glucose-6-phosphate isomerase
Sb02g027130.1	3.25077	0.00600403	ripening-responsive protein, putative
Sb02g027250.1	3.34721	0.00109332	plastocyanin-like domain-containing protein
Sb02g027330.1	2.5197	0.00959514	peroxidase 17 (PER17) (P17)
Sb02g027360.1	4.88987	0.00598998	EXLB2 (EXPANSIN-LIKE B2 PRECURSOR)
Sb02g027540.1	2.45943	0.0207578	FAR1 (FATTY ACID REDUCTASE 1); fatty acyl-CoA reductase (alcohol-forming)/ oxidoreductase, acting on the CH-CH group of donors
Sb02g027720.1	12.4606	2.08e-05	ATP binding / nucleotide binding / phenylalanine-tRNA ligase
Sb02g027980.1	2.44613	0.00850857	UBX domain-containing protein
Sb02g028190.1	3.10411	0.0242087	EXLB2 (EXPANSIN-LIKE B2 PRECURSOR)
Sb02g028540.1	3.2019	0.0111658	ATU2AF35A; RNA binding / nucleic acid binding / nucleotide binding / zinc ion binding
Sb02g028580.1	903.766	1.1e-07	3-beta-hydroxy-delta5-steroid dehydrogenase/ binding / catalytic/ cinnamoyl-CoA reductase
Sb02g028590.1	7.79785	0.0035188	3-beta-hydroxy-delta5-steroid dehydrogenase/ binding / catalytic/ cinnamoyl-CoA reductase
Sb02g028630.1	2.65121	0.00399503	HMG1 (HYDROXY METHYLGLUTARYL COA REDUCTASE 1); hydroxymethylglutaryl-CoA reductase
Sb02g028860.1	4.1899	0.000258	myosin heavy chain-related
Sb02g029090.1	3.23896	0.013165	oxidoreductase, zinc-binding dehydrogenase family protein
Sb02g029210.1	2.38583	0.0315574	PIN5 (PIN-FORMED 5); auxin:hydrogen symporter/ transporter
Sb02g030030.1	3.63106	0.0045389	UGT74F2 (UDP-GLUCOSYLTRANSFERASE 74F2); UDP-glucose:4-aminobenzoate acylglucosyltransferase/ UDP-glucosyltransferase/ UDP-glycosyltransferase/ transferase, transferring glycosyl groups / transferase, transferring hexosyl groups
Sb02g030120.1	4.26029	0.00677422	MYC2; DNA binding / transcription activator/ transcription factor
Sb02g030890.1	22.88	3.36e-05	DNA photolyase
Sb02g030890.3	18.1418	0.000123
Sb02g031570.1	34.708	0.00066	diaminopimelate decarboxylase, putative / DAP carboxylase, putative
Sb02g031770.1	28.7635	3.21e-05	auxin-responsive protein, putative
Sb02g031780.1	28.6051	0.00226954	auxin-responsive protein, putative
Sb02g032510.1	4.63352	0.000382	ATPUP5; purine transmembrane transporter
Sb02g032950.1	2.03623	0.0034695	DNAJ heat shock N-terminal domain-containing protein
Sb02g033290.1	5.55363	0.00298193	S-locus lectin protein kinase family protein
Sb02g033300.1	2.5231	0.032462	F-box protein-related / C-type lectin-related
Sb02g033580.1	3.10778	0.00767146	AtUGT85A2 (UDP-glucosyl transferase 85A2); UDP-glycosyltransferase/ glucuronosyltransferase/ transferase, transferring glycosyl groups
Sb02g034090.1	4.57603	0.00624357	ALF5 (ABERRANT LATERAL ROOT FORMATION 5); antiporter/ drug transporter/ transporter
Sb02g034250.1	9.50363	4.21e-06	targeting protein-related
Sb02g034350.1	2.35918	0.00497187	ribosomal RNA adenine dimethylase family protein
Sb02g034930.1	37.1705	6.62e-06	disease resistance protein (NBS-LRR class), putative
Sb02g035050.1	3.11498	0.00112109	nodulin MtN21 family protein
Sb02g035180.1	3.64635	0.000234	tyrosyl-DNA phosphodiesterase-related
Sb02g035440.1	18.251	0.0228968	CRK10 (CYSTEINE-RICH RLK10); ATP binding / kinase/ protein kinase/ protein serine/threonine kinase/ protein tyrosine kinase
Sb02g035450.1	17.9776	0.000714	CRK10 (CYSTEINE-RICH RLK10); ATP binding / kinase/ protein kinase/ protein serine/threonine kinase/ protein tyrosine kinase
Sb02g035460.2	30.7187	0.00102402
Sb02g035480.1	42.6713	1.47e-06	glycosyl hydrolase family 17 protein
Sb02g035490.1	2.87043	0.00805174	glycosyl hydrolase family 17 protein
Sb02g035500.1	2.54027	0.00437799	CRK10 (CYSTEINE-RICH RLK10); ATP binding / kinase/ protein kinase/ protein serine/threonine kinase/ protein tyrosine kinase
Sb02g035500.2	7.32166	0.00028
Sb02g035520.1	2.61711	0.00250611	catalytic/ cation binding / hydrolase, hydrolyzing O-glycosyl compounds
Sb02g035530.1	6.76321	0.00132304	CRK10 (CYSTEINE-RICH RLK10); ATP binding / kinase/ protein kinase/ protein serine/threonine kinase/ protein tyrosine kinase
Sb02g035590.1	5.31949	0.00533711	BAM5 (BETA-AMYLASE 5); beta-amylase
Sb02g036780.1	5.02827	0.0207578	late embryogenesis abundant protein-related / LEA protein-related
Sb02g036850.1	2.4539	0.0346455	LCR73 (Low-molecular-weight cysteine-rich 73)
Sb02g037320.1	2.77014	0.0111275	ATRAD51; ATP binding / DNA binding / DNA-dependent ATPase/ damaged DNA binding / nucleoside-triphosphatase/ nucleotide binding / protein binding / sequence-specific DNA binding
Sb02g037390.1	2.37888	0.00109332	FUS9 (FUSCA 9); protein binding / ubiquitin-protein ligase
Sb02g037570.1	2.72345	0.0139402	ATPLT5 (POLYOL TRANSPORTER 5); D-ribose transmembrane transporter/ D-xylose transmembrane transporter/ carbohydrate transmembrane transporter/ galactose transmembrane transporter/ glucose transmembrane transporter/ glycerol transmembrane transporter/ mann
Sb02g037580.1	2.5587	0.0356638	ATPLT5 (POLYOL TRANSPORTER 5); D-ribose transmembrane transporter/ D-xylose transmembrane transporter/ carbohydrate transmembrane transporter/ galactose transmembrane transporter/ glucose transmembrane transporter/ glycerol transmembrane transporter/ mann
Sb02g038140.1	9.32933	0.000408	binding / catalytic/ oxidoreductase
Sb02g038520.1	24.5653	0.00173632	dihydroflavonol 4-reductase family / dihydrokaempferol 4-reductase family
Sb02g038560.1	655.548	2.95e-06	UGT73B5 (UDP-glucosyl transferase 73B5); UDP-glucosyltransferase/ UDP-glycosyltransferase/ quercetin 3-O-glucosyltransferase/ transferase, transferring glycosyl groups
Sb02g038560.2	580.212	4.83e-06
Sb02g038820.1	2.17497	0.0341171
Sb02g038840.1	9.09349	0.0419033	sulfotransferase family protein
Sb02g039780.1	2.70029	0.000968	VQ motif-containing protein
Sb02g040640.1	10.3552	0.000197	tolB protein-related
Sb02g040910.1	33.7383	0.000529	RPM1 (RESISTANCE TO P. SYRINGAE PV MACULICOLA 1); nucleotide binding / protein binding
Sb02g040920.1	36.1792	6.41e-07	disease resistance protein (CC-NBS class), putative
Sb02g041170.1	4.11094	0.00671299	unknown protein
Sb02g041550.1	2.41878	0.00233906	BGLU44 (B-S GLUCOSIDASE 44); (R)-amygdalin beta-glucosidase/ 4-methylumbelliferyl-beta-D-glucopyranoside beta-glucosidase/ beta-gentiobiose beta-glucosidase/ cellobiose glucosidase/ esculin beta-glucosidase/ hydrolase, hydrolyzing O-glycosyl compounds
Sb02g041610.1	2.80927	0.0109534	scpl40 (serine carboxypeptidase-like 40); serine-type carboxypeptidase
Sb02g041800.1	2.01068	0.00215913	HTB4; DNA binding
Sb02g041820.1	2.33453	0.0306475	haloacid dehalogenase-like hydrolase family protein
Sb02g041820.2	3.07162	0.0326075
Sb02g041880.1	2.76055	0.0358949	glutaredoxin family protein
Sb02g042110.1	4.14947	0.000769
Sb02g042120.1	10.1465	6.34e-05	binding / catalytic/ oxidoreductase
Sb02g042130.1	20.353	0.000148	short-chain dehydrogenase/reductase (SDR) family protein
Sb02g042230.1	3.10345	0.00160712	zinc finger (B-box type) family protein
Sb02g043370.1	2.12712	0.030834	short-chain dehydrogenase/reductase (SDR) family protein
Sb03g001430.1	3.35117	0.00725734	unknown protein
Sb03g002525.1	18.3147	0.000152	AG (AGAMOUS); DNA binding / transcription factor
Sb03g002590.1	11.1416	9.32e-05	glycosyltransferase family 14 protein / core-2/I-branching enzyme family protein
Sb03g002600.1	25.9857	7.62e-05	glycosyltransferase family 14 protein / core-2/I-branching enzyme family protein
Sb03g002810.1	10.4083	0.00176542	CKX5 (CYTOKININ OXIDASE 5); cytokinin dehydrogenase
Sb03g002900.1	3.25862	0.00173632	RAP
Sb03g003280.1	3.45792	0.00495688	CKX5 (CYTOKININ OXIDASE 5); cytokinin dehydrogenase
Sb03g004130.1	2.42742	0.039759	UDP-glucoronosyl/UDP-glucosyl transferase family protein
Sb03g004180.1	7.91421	0.000912	BOR4 (REQUIRES HIGH BORON 4); anion exchanger
Sb03g005070.1	5.69372	5.59e-05	AtRLP7 (Receptor Like Protein 7); kinase/ protein binding
Sb03g005220.1	2.92228	0.0118369	RPL3P (RIBOSOMAL PROTEIN L3 PLASTID); structural constituent of ribosome
Sb03g005235.1	5.72415	0.00564383	5\' nucleotidase family protein
Sb03g005540.1	2.7046	0.00670143	S-locus lectin protein kinase family protein
Sb03g005570.1	14.5071	0.000714	hydrolase
Sb03g005580.1	14.0813	0.000365	hydrolase
Sb03g006390.1	36.9115	0.000243	UGT84A2; UDP-glycosyltransferase/ sinapate 1-glucosyltransferase
Sb03g006410.1	3.36415	0.00890023	IAGLU (INDOLE-3-ACETATE BETA-D-GLUCOSYLTRANSFERASE); UDP-glycosyltransferase/ transferase, transferring glycosyl groups
Sb03g006415.1	5.05907	0.00587519	UGT84A1; UDP-glycosyltransferase/ sinapate 1-glucosyltransferase/ transferase, transferring glycosyl groups
Sb03g006550.1	2.47716	0.00122352	DDB2 (damaged DNA-binding 2); nucleic acid binding / nucleotide binding / zinc ion binding
Sb03g006840.1	5.52083	0.000445	serine/threonine protein kinase family protein
Sb03g007220.1	4.07646	0.0254962
Sb03g007306.1	2.28505	0.00297861	unknown protein
Sb03g007730.1	2.03246	0.0199551	seven in absentia (SINA) protein, putative
Sb03g007740.1	18.8324	4.33e-05	seven in absentia (SINA) family protein
Sb03g007930.1	7.93195	0.00163123	pectinacetylesterase family protein
Sb03g007940.1	2.29418	0.00312528	UDP-glucoronosyl/UDP-glucosyl transferase family protein
Sb03g008110.1	4.32216	0.00376391	serine/threonine protein kinase, putative
Sb03g008180.1	2.69933	0.00286856	serine/threonine protein kinase family protein
Sb03g008570.1	2.7208	0.035775	basic helix-loop-helix (bHLH) family protein
Sb03g008890.1	14.3556	0.00483613	protein binding / zinc ion binding
Sb03g009350.1	2.10744	0.0279109	pathogenesis-related family protein
Sb03g009350.2	2.18634	0.0266754
Sb03g009610.1	4.21657	0.000601	GPAT1 (GLYCEROL-3-PHOSPHATE ACYLTRANSFERASE 1); 1-acylglycerol-3-phosphate O-acyltransferase/ acyltransferase
Sb03g009840.1	14.6368	2.09e-05	CCR1 (CINNAMOYL COA REDUCTASE 1); cinnamoyl-CoA reductase
Sb03g009840.2	12.1956	3.44e-06
Sb03g010470.1	9.25326	0.0265652	disease resistance-responsive family protein
Sb03g011210.1	12.8441	0.0141493	ZIFL1 (ZINC INDUCED FACILITATOR-like 1); tetracycline:hydrogen antiporter
Sb03g011250.1	13.1145	6.62e-06	unknown protein
Sb03g011330.1	12.177	0.0276139	ZIF1 (ZINC INDUCED FACILITATOR 1); carbohydrate transmembrane transporter/ sugar:hydrogen symporter/ tetracycline:hydrogen antiporter
Sb03g011450.1	5.19149	0.000295
Sb03g012560.1	2.37998	0.00104935	unknown protein
Sb03g012630.1	2.95626	0.000385	unknown protein
Sb03g013740.1	7.48313	0.00510599
Sb03g013840.1	5.13227	0.00697602	APP (ARABIDOPSIS POLY(ADP-RIBOSE) POLYMERASE); NAD+ ADP-ribosyltransferase/ nucleic acid binding
Sb03g014181.1	2.25335	0.0396214
Sb03g014800.1	20.9758	0.000492	electron carrier/ protein disulfide oxidoreductase
Sb03g015070.1	7.7039	0.000479	ATGSTF13; glutathione transferase
Sb03g016083.1	179.105	8.63e-06
Sb03g023470.1	2.88167	0.0309027	NLI interacting factor (NIF) family protein
Sb03g023750.1	10.2565	0.000831	ZIFL2 (ZINC INDUCED FACILITATOR-like 2); carbohydrate transmembrane transporter/ sugar:hydrogen symporter
Sb03g024530.1	2.02674	0.0382507	pentatricopeptide (PPR) repeat-containing protein
Sb03g024550.1	3.33273	0.0252392	nodulin MtN21 family protein
Sb03g025210.1	2.82055	0.0404599	ERD9 (EARLY-RESPONSIVE TO DEHYDRATION 9); glutathione transferase
Sb03g025890.1	3.06287	0.0405008
Sb03g026460.1	6.08472	0.0018534	embryo-abundant protein-related
Sb03g027133.1	11.31	1.27e-05	binding
Sb03g027430.1	3.27102	0.00139737	PDR12 (PLEIOTROPIC DRUG RESISTANCE 12); ATPase, coupled to transmembrane movement of substances
Sb03g027440.1	2.85656	0.00195608	PDR12 (PLEIOTROPIC DRUG RESISTANCE 12); ATPase, coupled to transmembrane movement of substances
Sb03g027460.1	5.8859	0.000122	PDR12 (PLEIOTROPIC DRUG RESISTANCE 12); ATPase, coupled to transmembrane movement of substances
Sb03g027480.1	3.42913	0.00103934	PDR12 (PLEIOTROPIC DRUG RESISTANCE 12); ATPase, coupled to transmembrane movement of substances
Sb03g027490.1	2.82996	0.00819464	PDR12 (PLEIOTROPIC DRUG RESISTANCE 12); ATPase, coupled to transmembrane movement of substances
Sb03g027500.1	2.65739	0.00793992	PDR12 (PLEIOTROPIC DRUG RESISTANCE 12); ATPase, coupled to transmembrane movement of substances
Sb03g027510.1	2.55831	0.00478668	PDR12 (PLEIOTROPIC DRUG RESISTANCE 12); ATPase, coupled to transmembrane movement of substances
Sb03g027770.1	2.44284	0.000693	lipase, putative
Sb03g028630.1	2.05495	0.0234803	CYP72A14; electron carrier/ heme binding / iron ion binding / monooxygenase/ oxygen binding
Sb03g028650.1	2.17059	0.012511	CYP72A14; electron carrier/ heme binding / iron ion binding / monooxygenase/ oxygen binding
Sb03g028950.1	5.76117	0.00641981	ATRL6 (ARABIDOPSIS RAD-LIKE 6); transcription factor
Sb03g028980.1	3.98585	0.00109332
Sb03g028980.2	4.05884	0.00296916
Sb03g029650.1	2.41582	0.00540055	lipase, putative
Sb03g029665.1	9.12861	0.00716883	ESD4 (EARLY IN SHORT DAYS 4); SUMO-specific protease/ cysteine-type peptidase
Sb03g029750.1	11.4658	0.000129	ATBPM6 (BTB-POZ and MATH domain 6); protein binding
Sb03g029790.2	2.40844	0.0294296
Sb03g029870.1	2.17596	0.024306	ORG1 (OBP3-responsive gene 1); ATP binding / kinase/ protein kinase
Sb03g030100.1	6.63344	0.0320986	acidic endochitinase (CHIB1)
Sb03g031690.1	2.48932	0.0420444	serine/threonine protein kinase, putative
Sb03g031780.1	17.0203	0.000923	ATGSTU18 (GLUTATHIONE S-TRANSFERASE TAU 18); glutathione transferase
Sb03g031790.1	4.76311	0.00431851	ATGSTU18 (GLUTATHIONE S-TRANSFERASE TAU 18); glutathione transferase
Sb03g031800.1	2.0399	0.0395008	ATGSTU18 (GLUTATHIONE S-TRANSFERASE TAU 18); glutathione transferase
Sb03g031940.1	2.04013	0.0246832	XPL1 (XIPOTL 1); methyltransferase/ phosphoethanolamine N-methyltransferase
Sb03g032030.1	2.52507	0.00242611	ABCB4 (ATP BINDING CASSETTE SUBFAMILY B4); ATPase, coupled to transmembrane movement of substances / xenobiotic-transporting ATPase
Sb03g032940.1	2.29295	0.00889565	inositol polyphosphate 5-phosphatase, putative
Sb03g035340.1	3.2952	0.000875	RBL12 (ARABIDOPSIS RHOMBOID-LIKE PROTEIN 12)
Sb03g036610.1	4.88015	0.00328838	PBP1 (PINOID-BINDING PROTEIN 1); calcium ion binding / protein binding
Sb03g036740.1	3.36173	0.0284412	unknown protein
Sb03g037230.1	6.22688	0.0198109
Sb03g037450.1	289.685	1.11e-07	UDP-glucoronosyl/UDP-glucosyl transferase family protein
Sb03g037700.1	2.6771	0.00784823	harpin-induced protein-related / HIN1-related / harpin-responsive protein-related
Sb03g037720.1	9.78955	0.000188	ATOSM34 (osmotin 34)
Sb03g037940.1	2.25541	0.0108052	ATAF2; transcription activator
Sb03g037980.1	2.15557	0.0117125	unknown protein
Sb03g037990.1	4.87383	0.000331	unknown protein
Sb03g038280.1	7.8688	0.000675	lipid transfer protein, putative
Sb03g038900.1	6.52493	0.00621544	pentatricopeptide (PPR) repeat-containing protein
Sb03g038920.1	3.10171	0.000901	unknown protein
Sb03g039780.1	4.14927	0.001149	aldo/keto reductase family protein
Sb03g039820.1	8.74276	7.76e-05	P5CS2 (DELTA 1-PYRROLINE-5-CARBOXYLATE SYNTHASE 2); catalytic/ glutamate 5-kinase/ oxidoreductase
Sb03g039820.2	8.55499	7.03e-05
Sb03g040050.1	2.09674	0.0424482	DET2 (DE-ETIOLATED 2); sterol 5-alpha reductase
Sb03g040790.1	2.82778	0.0206958	harpin-induced family protein / HIN1 family protein / harpin-responsive family protein
Sb03g040920.1	2.30015	0.00124319	BolA-like family protein
Sb03g041130.1	5.86225	0.0061712	XRCC2
Sb03g041420.1	2.36677	0.0162536	unknown protein
Sb03g041700.1	3.30437	0.0300662	acyl-(acyl-carrier-protein) desaturase, putative / stearoyl-ACP desaturase, putative
Sb03g042380.1	5.11821	0.0186765	pectinacetylesterase family protein
Sb03g042740.1	4.08964	0.00041	unknown protein
Sb03g042750.1	2.59448	0.00132599	UTR6 (UDP-GALACTOSE TRANSPORTER 6); nucleotide-sugar transmembrane transporter/ sugar:hydrogen symporter
Sb03g042750.3	2.67573	0.00138584
Sb03g044040.1	179.871	2.28e-05	unknown protein
Sb03g044070.1	4.06781	0.00173632	unknown protein
Sb03g044370.1	2.99486	0.00747367	auxin-responsive family protein
Sb03g044560.1	4.67299	0.0326285	SEC14 cytosolic factor, putative / phosphoglyceride transfer protein, putative
Sb03g045480.1	23.7236	0.000281	BG3 (BETA-1,3-GLUCANASE 3); cellulase/ hydrolase, hydrolyzing O-glycosyl compounds
Sb03g045570.1	5.07823	0.00333225	BAT1 (BIDIRECTIONAL AMINO ACID TRANSPORTER 1); amino acid transmembrane transporter
Sb03g045760.1	3.92117	0.000352	HY2 (ELONGATED HYPOCOTYL 2); phytochromobilin:ferredoxin oxidoreductase
Sb03g045790.1	9.59971	0.00229747	ATGSTU8 (GLUTATHIONE S-TRANSFERASE TAU 8); glutathione transferase
Sb03g045840.1	2.36725	0.0241918	ATGSTU8 (GLUTATHIONE S-TRANSFERASE TAU 8); glutathione transferase
Sb03g046140.1	2.19162	0.0223248	NQR (NADPH:QUINONE OXIDOREDUCTASE); FMN reductase
Sb03g046180.1	255.737	4.32e-07
Sb03g046200.1	21.1722	1.55e-05	phosphoesterase family protein
Sb03g046210.1	2.519	0.00524004	calmodulin-related protein, putative
Sb03g046760.1	4.11616	0.0239256	peroxidase 12 (PER12) (P12) (PRXR6)
Sb03g046970.1	15.7623	0.00333225	DNA binding
Sb0498s002010	171.909	8.39e-06
Sb04g000230.1	2.44463	0.00558952	ATPDIL1-4 (PDI-LIKE 1-4); protein disulfide isomerase
Sb04g000640.1	2.24585	0.0107054	zinc finger (C3HC4-type RING finger) family protein
Sb04g000710.1	7.1742	0.0168958
Sb04g001180.1	4.5644	0.00181581	YSL5 (YELLOW STRIPE LIKE 5); oligopeptide transporter
Sb04g001210.1	3.44301	0.00354983	PSKR1 (PHYTOSULFOKIN RECEPTOR 1); ATP binding / peptide receptor/ protein serine/threonine kinase
Sb04g001350.1	5.402	0.00338628	unknown protein
Sb04g001470.1	2.22001	0.00345605	leucine-rich repeat transmembrane protein kinase, putative
Sb04g001520.1	1217.7	6.5e-08
Sb04g001620.1	4.4159	0.000838	unknown protein
Sb04g001940.1	2.05875	0.00261972	unknown protein
Sb04g002720.1	2.66584	0.00402606	unknown protein
Sb04g003040.1	261.949	1.15e-05	HCF173 (high chlorophyll fluorescence phenotype 173); binding / catalytic/ transcription repressor
Sb04g003110.1	118.509	6.86e-06	NAMT1; S-adenosylmethionine-dependent methyltransferase
Sb04g003210.1	3.92428	0.00141396	CAS1 (cycloartenol synthase 1); cycloartenol synthase
Sb04g003210.2	5.16525	0.00138575
Sb04g003733.1	2.33453	0.0149587	unknown protein
Sb04g003770.1	3.36897	0.0137996	unknown protein
Sb04g003795.1	7.34215	0.000486	unknown protein
Sb04g003840.1	2.10796	0.0205258	leucine-rich repeat transmembrane protein kinase, putative
Sb04g003950.1	6.90778	0.0306623	sulfotransferase family protein
Sb04g004000.1	7.54307	0.000664
Sb04g004200.1	2.22197	0.00731269	EMB2780 (EMBRYO DEFECTIVE 2780); DNA binding / DNA-directed DNA polymerase/ nucleic acid binding / nucleotide binding
Sb04g004430.1	2.09746	0.0148617	ARF6 (AUXIN RESPONSE FACTOR 6); transcription factor
Sb04g004980.1	4.00153	0.000527	PCNA1 (PROLIFERATING CELLULAR NUCLEAR ANTIGEN); DNA binding / DNA polymerase processivity factor/ protein binding
Sb04g005130.1	2.03285	0.00483217	ACA8 (AUTOINHIBITED CA2+ -ATPASE, ISOFORM 8); calcium-transporting ATPase/ calmodulin binding / protein self-association
Sb04g005630.1	4.80556	0.000447
Sb04g005905.1	2.83817	0.00264839
Sb04g005907.1	2.55901	0.0068083	unknown protein
Sb04g006160.1	2.28161	0.0125158	amino acid transporter family protein
Sb04g006490.1	2.707	0.00106656	tubulin-specific chaperone C-related
Sb04g007210.1	7.05603	0.000505	UDP-glucoronosyl/UDP-glucosyl transferase family protein
Sb04g007980.1	2.92201	0.0189974	unknown protein
Sb04g008350.1	2.80664	0.00878903	leucine-rich repeat family protein / protein kinase family protein
Sb04g008850.1	6.47336	0.000954	sodium/calcium exchanger family protein / calcium-binding EF hand family protein
Sb04g008880.1	12.5688	0.00110864
Sb04g009050.1	3.70687	0.00771227	DNA-binding protein-related
Sb04g009710.1	2.34709	0.0218365	unknown protein
Sb04g010130.1	5.28755	0.00402761	CAX3 (CATION EXCHANGER 3); calcium:cation antiporter/ calcium:hydrogen antiporter/ cation:cation antiporter
Sb04g010230.1	3.92602	0.0456847	UGT85A1; UDP-glycosyltransferase/ cis-zeatin O-beta-D-glucosyltransferase/ glucuronosyltransferase/ trans-zeatin O-beta-D-glucosyltransferase/ transferase, transferring glycosyl groups / transferase, transferring hexosyl groups
Sb04g010410.1	2.13459	0.00124295	CCMH; oxidoreductase
Sb04g010720.1	59.8764	4.92e-06
Sb04g010980.1	3.88326	0.0202815	xyloglucan:xyloglucosyl transferase, putative / xyloglucan endotransglycosylase, putative / endo-xyloglucan transferase, putative
Sb04g011050.1	2.26815	0.0129476	ATRLI2; transporter
Sb04g021160.1	4.50945	0.00115856	Rap2.6L (related to AP2 6L); DNA binding / transcription factor/negative regulator of ABA signalling
Sb04g021350.1	2.01542	0.00312056	ATAN11 (ANTHOCYANIN11); nucleotide binding
Sb04g021400.1	2.09802	0.00805469	unknown protein
Sb04g021810.1	3.11268	0.00973148	AtcwINV2 (Arabidopsis thaliana cell wall invertase 2); hydrolase, hydrolyzing O-glycosyl compounds
Sb04g021810.2	3.16022	0.00889565
Sb04g021810.3	2.93822	0.0147309
Sb04g021920.1	2.80364	0.0147697	invertase/pectin methylesterase inhibitor family protein
Sb04g022677.1	2.04108	0.0416775	ACR3; amino acid binding
Sb04g022880.1	2.0367	0.0162416	unknown protein
Sb04g022946.1	6.34539	0.00354983	zinc finger (C3HC4-type RING finger) family protein / BRCT domain-containing protein
Sb04g022980.1	3.99989	0.00130272	OPR2
Sb04g023790.1	3.4072	0.011912	F-box family protein
Sb04g024230.1	3.48539	0.00698691	heavy-metal-associated domain-containing protein
Sb04g024250.1	2.46651	0.00691951	heavy-metal-associated domain-containing protein
Sb04g024300.1	46.9672	1.14e-05	NIA1 (NITRATE REDUCTASE 1); nitrate reductase
Sb04g024495.1	3.9098	0.00102906	unknown protein
Sb04g025080.1	11.689	5.55e-06	protein phosphatase 2C, putative / PP2C, putative
Sb04g025310.1	2.89073	0.00808787	lipase, putative
Sb04g025350.1	2.71487	0.00113604	lipase, putative
Sb04g025885.1	4.8743	0.00224461	catalytic
Sb04g025930.1	2.78117	0.0311359	APT2 (ADENINE PHOSPHORIBOSYL TRANSFERASE 2); adenine phosphoribosyltransferase/ phosphate transmembrane transporter
Sb04g026260.1	3.86395	0.00539619	leucine-rich repeat transmembrane protein kinase, putative
Sb04g026290.1	3.41425	0.0068083	AMT1;1 (AMMONIUM TRANSPORTER 1;1); ammonium transmembrane transporter
Sb04g026780.1	12.0721	5.29e-06	WAK5 (WALL ASSOCIATED KINASE 5); kinase/ protein serine/threonine kinase
Sb04g027670.1	7.86464	0.00157237	PHP domain-containing protein
Sb04g028560.1	14.1535	0.00160099	U-box domain-containing protein
Sb04g028570.1	2.27633	0.0446481
Sb04g028920.1	2.0579	0.012709	zinc finger (B-box type) family protein
Sb04g029255.1	2.10522	0.0457352	amino acid transporter family protein
Sb04g029950.1	2.39567	0.0317363	3-beta hydroxysteroid dehydrogenase/isomerase family protein
Sb04g030330.1	3.28957	0.0290571	exonuclease/ nucleic acid binding / zinc ion binding
Sb04g030840.1	12.9935	9.47e-06	CDC20.1; signal transducer
Sb04g031400.1	2.11331	0.0108305	ATPUP11; purine transmembrane transporter
Sb04g031490.1	3.60723	0.00467829	protein binding / zinc ion binding
Sb04g032800.1	2.27338	0.0034822	zinc finger (C2H2 type) family protein
Sb04g033270.1	3.26352	0.0142831
Sb04g033540.1	7.29357	2.12e-05
Sb04g033660.1	6.24678	0.00124361	remorin family protein
Sb04g033710.1	2.27775	0.0430105	short-chain dehydrogenase/reductase (SDR) family protein
Sb04g033750.1	3.39796	0.0038121	short-chain dehydrogenase/reductase (SDR) family protein
Sb04g033920.1	2.11596	0.00375973	ethylene-responsive protein, putative
Sb04g034056.1	2.23037	0.0496242	calcium-binding protein, putative
Sb04g034060.1	2.14777	0.00408369	unknown protein
Sb04g034310.1	2.81197	0.0151204	zinc finger (C3HC4-type RING finger) family protein
Sb04g034610.1	3.11187	0.0128099	LAC14 (laccase 14); laccase
Sb04g034620.1	5.60415	0.0433032	LAC14 (laccase 14); laccase
Sb04g034765.1	4.27225	0.00447295
Sb04g034850.1	2.59613	0.00931761
Sb04g034990.1	3.98326	0.00140691
Sb04g035150.1	5.81724	0.000852	isoleucyl-tRNA synthetase, putative / isoleucine--tRNA ligase, putative
Sb04g035300.1	5.38328	0.000798	MYB84 (MYB DOMAIN PROTEIN 84); DNA binding / transcription factor
Sb04g035390.1	9.24355	0.000243	peptide chain release factor, putative
Sb04g035400.1	10.209	0.000597	ATGLR2.8; intracellular ligand-gated ion channel
Sb04g035465.1	2.86956	0.0112398
Sb04g035690.1	2.51997	0.0194284	unknown protein
Sb04g036060.1	2.0308	0.0214575	ASP5 (ASPARTATE AMINOTRANSFERASE 5); L-aspartate:2-oxoglutarate aminotransferase
Sb04g036336.1	4.77686	6.81e-05	THA1 (Threonine Aldolase 1); aldehyde-lyase/ threonine aldolase
Sb04g036810.1	2.52587	0.00107378	AtPP2-B1 (Phloem protein 2-B1); carbohydrate binding
Sb04g037390.1	4.57198	0.000615	unknown protein
Sb04g037475.1	2.0313	0.00360189	unknown protein
Sb04g038010.1	2.2053	0.0130082	leucine-rich repeat family protein
Sb04g038260.1	4.67863	0.00124319	metallo-beta-lactamase family protein
Sb04g038540.1	4.14133	0.0126907	SAUL1 (SENESCENCE-ASSOCIATED E3 UBIQUITIN LIGASE 1); ubiquitin-protein ligase
Sb05g000830.1	3.09739	0.00033
Sb05g001140.1	2.12182	0.00805659
Sb05g001180.1	36.8593	0.000463	WRKY70; transcription factor/ transcription repressor
Sb05g001200.1	2.71944	0.0260363	WRKY54; transcription factor
Sb05g001430.1	3.14123	0.00133229	unknown protein
Sb05g001590.1	2.38146	0.0273511	ANAC087; transcription factor
Sb05g001830.1	2.76048	0.0183061	emb1379 (embryo defective 1379)
Sb05g001840.1	5.303	0.000639	harpin-induced protein-related / HIN1-related / harpin-responsive protein-related
Sb05g001915.1	90.1958	2.05e-07	unknown protein
Sb05g002060.1	2.10973	0.0475935	ZIFL1 (ZINC INDUCED FACILITATOR-like 1); tetracycline:hydrogen antiporter
Sb05g002230.1	2.97162	0.000901	phosphoglycerate/bisphosphoglycerate mutase family protein
Sb05g002240.1	3.39491	0.001706	phosphoglycerate/bisphosphoglycerate mutase family protein
Sb05g002380.1	2.53565	0.0105764	ACA11 (autoinhibited Ca2+-ATPase 11); calcium-transporting ATPase/ calmodulin binding
Sb05g003030.1	2.40566	0.00716156	unknown protein
Sb05g003130.1	7.91068	0.0378688	tetracycline transporter
Sb05g003790.1	3.55025	0.00138575	WNK6 (WITH NO K (=LYSINE) 6); kinase/ protein kinase
Sb05g003800.1	3.501	0.00539841
Sb05g003820.1	2.79815	0.0105688	scarecrow transcription factor family protein
Sb05g003900.1	6.30628	4.55e-05	AtTLP1 (TUBBY LIKE PROTEIN 1); phosphoric diester hydrolase/ transcription factor
Sb05g004210.1	3.15092	0.00519846	protein kinase family protein
Sb05g004660.1	48.0048	5.16e-05	leucine-rich repeat transmembrane protein kinase, putative
Sb05g005280.1	2.41197	0.0318421
Sb05g005490.1	2.78941	0.00865648	leucine-rich repeat transmembrane protein kinase, putative
Sb05g005530.1	5.7043	0.0159834	SAG12 (SENESCENCE-ASSOCIATED GENE 12); cysteine-type peptidase
Sb05g005680.1	2.01651	0.015263	EMB2780 (EMBRYO DEFECTIVE 2780); DNA binding / DNA-directed DNA polymerase/ nucleic acid binding / nucleotide binding
Sb05g005710.1	17.5343	0.000793	1-aminocyclopropane-1-carboxylate oxidase, putative / ACC oxidase, putative
Sb05g005720.1	2.88019	0.012126	1-aminocyclopropane-1-carboxylate oxidase, putative / ACC oxidase, putative
Sb05g005856.1	8.56762	0.000438
Sb05g005880.1	2.67044	0.0120189	UDP-glucoronosyl/UDP-glucosyl transferase family protein
Sb05g006400.1	13.7919	0.00338708	F-box family protein
Sb05g006440.1	8.97711	9.47e-06	F-box family protein
Sb05g006570.1	2.60222	0.0155614	oxidoreductase, 2OG-Fe(II) oxygenase family protein
Sb05g006640.1	17.5666	0.000669	NADP-dependent oxidoreductase, putative
Sb05g006880.1	2.93114	0.0340858
Sb05g006920.1	2.84285	0.0431201	catalytic/ protein binding / serine-type endopeptidase/ serine-type peptidase
Sb05g007020.1	4.47968	0.017065	epsin N-terminal homology (ENTH) domain-containing protein / clathrin assembly protein-related
Sb05g007250.1	3.84668	0.00220932
Sb05g007550.1	2.26383	0.0131421	serpin, putative / serine protease inhibitor, putative
Sb05g008030.1	4.81354	0.0177987	RPM1 (RESISTANCE TO P. SYRINGAE PV MACULICOLA 1); nucleotide binding / protein binding
Sb05g009720.1	3.1297	0.0328593	unknown protein
Sb05g017220.1	10.2566	0.000286	AtPP2-B1 (Phloem protein 2-B1); carbohydrate binding
Sb05g017230.1	3.80997	0.000745	ATPP2-B11 (ARABIDOPSIS THALIANA PHLOEM PROTEIN 2-B11); carbohydrate binding
Sb05g017280.1	2.47249	0.0470014	UDP-glucoronosyl/UDP-glucosyl transferase family protein
Sb05g017960.1	3.09066	0.00423918	AtHSD1 (hydroxysteroid dehydrogenase 1); binding / catalytic/ oxidoreductase
Sb05g018790.1	10.2657	0.0131262	SERK1 (SOMATIC EMBRYOGENESIS RECEPTOR-LIKE KINASE 1); kinase/ transmembrane receptor protein serine/threonine kinase
Sb05g019020.1	136.586	1.25e-06	unknown protein
Sb05g019030.1	215.826	6.62e-06
Sb05g019035.1	10.109	4.95e-05	unknown protein
Sb05g019620.1	76.1135	2.57e-07	F-box family protein
Sb05g019640.1	21.8371	3.81e-05	unknown protein
Sb05g019725.1	2.16064	0.00450314
Sb05g020270.2	3.225	0.00330116
Sb05g022480.1	4.53446	0.032749	TT10 (TRANSPARENT TESTA 10); copper ion binding / laccase
Sb05g022630.1	5.69552	0.00108646	protease inhibitor/seed storage/lipid transfer protein (LTP) family protein
Sb05g022785.1	251.494	2.21e-07	RPM1 (RESISTANCE TO P. SYRINGAE PV MACULICOLA 1); nucleotide binding / protein binding
Sb05g022940.1	7.63545	0.0247212	PR4 (PATHOGENESIS-RELATED 4); chitin binding
Sb05g022950.1	3.20652	0.0378486	PR4 (PATHOGENESIS-RELATED 4); chitin binding
Sb05g023170.1	16.9269	2.18e-06
Sb05g024100.1	38.5984	0.000652	jacalin lectin family protein
Sb05g024150.1	3.12018	0.0497056	ST4A (SULFOTRANSFERASE 4A); brassinosteroid sulfotransferase/ sulfotransferase
Sb05g024440.1	22.5671	0.00931761	SCPL27 (serine carboxypeptidase-like 27); serine-type carboxypeptidase
Sb05g024450.1	2.71708	0.0120189	SCPL27 (serine carboxypeptidase-like 27); serine-type carboxypeptidase
Sb05g024460.1	3.52338	0.00295097	SCPL27 (serine carboxypeptidase-like 27); serine-type carboxypeptidase
Sb05g024460.2	2.89149	0.0107958
Sb05g024565.1	6.06031	6.84e-05	ATRAD51; ATP binding / DNA binding / DNA-dependent ATPase/ damaged DNA binding / nucleoside-triphosphatase/ nucleotide binding / protein binding / sequence-specific DNA binding
Sb05g024890.1	9.18151	0.00037	UGT73C6 (UDP-glucosyl transferase 73C6); UDP-glucosyltransferase/ UDP-glycosyltransferase/ quercetin 3-O-glucosyltransferase/ quercetin 4\'-O-glucosyltransferase/ quercetin 7-O-glucosyltransferase/ transferase, transferring glycosyl groups
Sb05g024940.1	14.6746	0.00908332	disease resistance-responsive family protein
Sb05g025010.1	48.4137	2.28e-05
Sb05g025900.1	2.42607	0.00638967	glutaredoxin family protein
Sb05g025910.1	3.4785	0.00643583	glutaredoxin family protein
Sb05g026010.1	3.09909	0.0431277	leucine-rich repeat transmembrane protein kinase, putative
Sb05g026040.1	17.7869	1.7e-05	leucine-rich repeat transmembrane protein kinase, putative
Sb05g026330.1	4.13901	0.000151	AtSTS (Arabidopsis thaliana stachyose synthase); galactinol-raffinose galactosyltransferase/ hydrolase, hydrolyzing O-glycosyl compounds
Sb05g026400.1	2.01451	0.0082253	BXL1 (BETA-XYLOSIDASE 1); hydrolase, hydrolyzing O-glycosyl compounds
Sb05g026480.1	10.5725	0.00380788	disease resistance protein (NBS-LRR class), putative
Sb05g026550.1	2.45947	0.0169711	ST4A (SULFOTRANSFERASE 4A); brassinosteroid sulfotransferase/ sulfotransferase
Sb05g026670.1	9.88917	0.00490927
Sb05g026690.1	4.65967	0.0142831
Sb05g026700.1	5.68699	0.00585924
Sb05g026710.1	3.45886	0.0203926	O-methyltransferase family 2 protein
Sb05g026783.1	2.08657	0.0278791	U2 snRNP auxiliary factor large subunit, putative
Sb05g026786.1	2.58391	0.00707937	U2 snRNP auxiliary factor large subunit, putative
Sb05g026890.1	2.21452	0.0103666	unknown protein
Sb05g026920.1	8.85682	0.00610278	disease resistance protein (NBS-LRR class), putative
Sb05g027150.1	21.0682	0.0010287	unknown protein
Sb05g027360.1	2.50818	0.0325335	MYB111 (MYB DOMAIN PROTEIN 111); DNA binding / transcription factor
Sb05g027380.1	10.1259	1.17e-05	acidic endochitinase (CHIB1)
Sb05g027510.1	57.1366	7.7e-05	chloroplast nucleoid DNA-binding protein, putative
Sb05g027773.1	2.47208	0.00267664	ankyrin repeat family protein
Sb05g027780.1	4.23943	0.0163615	SCL14 (SCARECROW-LIKE 14); transcription factor
Sb06g000370.2	5.42674	0.00109332
Sb06g000790.1	356.198	0.00437799
Sb06g001506.1	3.23129	0.000733	VRN2 (REDUCED VERNALIZATION RESPONSE 2); transcription factor
Sb06g002070.1	12.8076	0.0416775	ATMRP4 (ARABIDOPSIS THALIANA MULTIDRUG RESISTANCE-ASSOCIATED PROTEIN 4); ATPase, coupled to transmembrane movement of substances / folic acid transporter
Sb06g002180.1	6.52523	0.00732071	UGT74F2 (UDP-GLUCOSYLTRANSFERASE 74F2); UDP-glucose:4-aminobenzoate acylglucosyltransferase/ UDP-glucosyltransferase/ UDP-glycosyltransferase/ transferase, transferring glycosyl groups / transferase, transferring hexosyl groups
Sb06g002200.1	3.87222	0.00158816	RLK1 (RECEPTOR-LIKE PROTEIN KINASE 1); ATP binding / carbohydrate binding / kinase/ protein kinase/ protein serine/threonine kinase/ protein tyrosine kinase/ sugar binding
Sb06g003150.1	2.26161	0.0280918	leucine-rich repeat transmembrane protein kinase, putative
Sb06g003941.1	3.61168	0.0105764
Sb06g009600.1	47.9233	3.58e-06
Sb06g013470.1	2.59908	0.0245663	XRI1 (X-RAY INDUCED TRANSCRIPT 1)
Sb06g014340.1	2.59423	0.0156646	protein kinase family protein
Sb06g014490.1	2.4231	0.00297988
Sb06g014650.1	2.13359	0.00538483	DNA binding
Sb06g015070.1	3.51045	0.0166563	protein binding / zinc ion binding
Sb06g015200.1	2.24019	0.0014233	unknown protein
Sb06g016180.1	2.35706	0.00367377	unknown protein
Sb06g016530.1	2.0152	0.0461458
Sb06g016660.1	2.37556	0.00108507	COP9 (CONSTITUTIVE PHOTOMORPHOGENIC 9); metalloendopeptidase/ protein binding
Sb06g016840.1	2.96072	0.0464335	unknown protein
Sb06g017470.1	2.58285	0.00407033	proton-dependent oligopeptide transport (POT) family protein
Sb06g017500.1	2.24485	0.0299536
Sb06g018060.1	2.63294	0.000626	aldo/keto reductase, putative
Sb06g018290.1	2.28997	0.010604	unknown protein
Sb06g018650.1	3.27661	0.0467918
Sb06g018890.1	2.37387	0.00514264	unknown protein
Sb06g019470.1	3.0154	0.0133026	metal ion binding
Sb06g019510.1	4.44458	0.0479395	heavy-metal-associated domain-containing protein
Sb06g019515.1	3.55085	0.0421723	heavy-metal-associated domain-containing protein
Sb06g020220.1	2.17028	0.0372648	CYP71A22; electron carrier/ heme binding / iron ion binding / monooxygenase/ oxygen binding
Sb06g020260.1	4.66356	0.00396572	glycosyl hydrolase family 5 protein / cellulase family protein
Sb06g020280.1	2.54604	0.00444305	AtSIP2 (Arabidopsis thaliana seed imbibition 2); hydrolase, hydrolyzing O-glycosyl compounds
Sb06g020440.1	2.86444	0.0372347	UGT71C4 (UDP-GLUCOSYL TRANSFERASE 71C4); quercetin 3-O-glucosyltransferase/ quercetin 7-O-glucosyltransferase/ transferase, transferring glycosyl groups
Sb06g021100.1	410.298	6.26e-06
Sb06g021220.1	5.64623	0.0245065	ATEP3; chitinase
Sb06g021230.1	30.4881	0.00093	ATEP3; chitinase
Sb06g021240.1	76.8874	1.42e-05	ATEP3; chitinase
Sb06g021250.1	22.4812	0.0069066	ATEP3; chitinase
Sb06g021260.1	41.3594	0.0018601	ATEP3; chitinase
Sb06g021630.1	1207.9	1.14e-05	unknown protein
Sb06g022320.1	65.0169	0.00710715	CER1 protein, putative
Sb06g022450.1	8.34997	0.000443	BGLU46 (BETA GLUCOSIDASE 46); catalytic/ cation binding / hydrolase, hydrolyzing O-glycosyl compounds
Sb06g023160.1	5.09892	0.037444	trypsin and protease inhibitor family protein / Kunitz family protein
Sb06g023300.1	5.45928	0.000215	unknown protein
Sb06g023460.1	2.87033	0.00467436	GATL3 (Galacturonosyltransferase-like 3); polygalacturonate 4-alpha-galacturonosyltransferase/ transferase, transferring glycosyl groups / transferase, transferring hexosyl groups
Sb06g023540.1	2.07008	0.0182639	short-chain dehydrogenase/reductase (SDR) family protein
Sb06g024710.1	25.5049	0.00412007	thioesterase-related
Sb06g024950.1	2.74688	0.0346455	UGT73B4 (UDP-GLYCOSYLTRANSFERASE 73B4); UDP-glucosyltransferase/ UDP-glycosyltransferase/ quercetin 3-O-glucosyltransferase/ quercetin 7-O-glucosyltransferase/ transferase, transferring glycosyl groups
Sb06g025250.1	3.66496	0.0486133	serine-type endopeptidase/ serine-type peptidase
Sb06g025780.1	2.11265	0.0052679	dehydration-responsive protein-related
Sb06g025890.1	4.77486	0.000505	AP2 domain-containing protein
Sb06g027420.1	3.92538	0.0203236	AOX1B; alternative oxidase
Sb06g027430.1	3.30691	0.0137379	AOX1A (ALTERNATIVE OXIDASE 1A); alternative oxidase
Sb06g028070.1	2.20572	0.00524004	EMB1135 (embryo defective 1135); DNA binding / protein binding / zinc ion binding
Sb06g028730.1	2.13964	0.022862	DNA binding
Sb06g029210.1	2.51289	0.0302001	apolipoprotein D-related
Sb06g029210.2	2.58942	0.0239646
Sb06g029520.1	3.38132	0.00133229	BAN (BANYULS); oxidoreductase
Sb06g029525.1	4.70606	0.000152
Sb06g029625.1	15.2644	0.00037
Sb06g029770.1	2.10568	0.00321902	ARK3 (A. THALIANA RECEPTOR KINASE 3); kinase/ transmembrane receptor protein serine/threonine kinase
Sb06g029820.1	3.58709	0.000577	diacylglycerol kinase, putative
Sb06g030410.1	2.20482	0.0469107	oxidoreductase, 2OG-Fe(II) oxygenase family protein
Sb06g031195.1	2.96139	0.00581875	lectin protein kinase family protein
Sb06g033880.1	10.3036	0.00014	phospholipase C/ phosphoric diester hydrolase
Sb06g034030.1	3.969	0.00444305	proton-dependent oligopeptide transport (POT) family protein
Sb07g000270.1	2.35284	0.00678968	DNA binding / catalytic/ chromatin binding / nuclease
Sb07g000280.1	4.41821	0.000584	unknown protein
Sb07g000715.1	24.2345	3.58e-06	disease resistance protein (CC-NBS class), putative
Sb07g002100.1	4.40836	0.00117416	DEAD box RNA helicase, putative
Sb07g002250.1	14.7052	0.000216	LHT1; amino acid transmembrane transporter
Sb07g002415.1	5.26455	0.000293	F-box family protein
Sb07g002500.1	3.04318	0.0309027	zinc finger protein (LSD1)
Sb07g002920.1	7.92057	0.00166444	pentatricopeptide (PPR) repeat-containing protein
Sb07g002990.1	38.19	2.01e-05	TPS21 (TERPENE SYNTHASE 21); (-)-E-beta-caryophyllene synthase/ alpha-humulene synthase
Sb07g003040.1	4.8105	0.0411537	tyrosine decarboxylase, putative
Sb07g003160.1	4.63201	0.00157237	unknown protein
Sb07g003730.1	19.2523	0.00108507	unknown protein
Sb07g003840.1	2.83555	0.000884	unknown protein
Sb07g003910.1	2.10527	0.0243787	transcription elongation factor-related
Sb07g003980.1	3.41645	0.000275
Sb07g004075.1	2.20302	0.00138575	zinc finger (CCCH-type) family protein
Sb07g004440.1	7.28594	0.00155066	CRR6 (chlororespiratory reduction 6)
Sb07g004500.1	3.08255	0.0223662	AtUGT85A3 (UDP-glucosyl transferase 85A3); glucuronosyltransferase/ transcription factor/ transferase, transferring glycosyl groups
Sb07g004550.1	2.08153	0.0251671	vacuolar ATP synthase subunit D (VATD) / V-ATPase D subunit / vacuolar proton pump D subunit (VATPD)
Sb07g004660.1	18.8719	0.02313	ATOMT1 (O-METHYLTRANSFERASE 1); caffeate O-methyltransferase/ myricetin 3\'-O-methyltransferase/ quercetin 3-O-methyltransferase
Sb07g004680.1	16.9196	0.0277762	ATOMT1 (O-METHYLTRANSFERASE 1); caffeate O-methyltransferase/ myricetin 3\'-O-methyltransferase/ quercetin 3-O-methyltransferase
Sb07g004690.1	14.4205	0.0237437	ATOMT1 (O-METHYLTRANSFERASE 1); caffeate O-methyltransferase/ myricetin 3\'-O-methyltransferase/ quercetin 3-O-methyltransferase
Sb07g004750.1	2.31044	0.00464448	SERK1 (SOMATIC EMBRYOGENESIS RECEPTOR-LIKE KINASE 1); kinase/ transmembrane receptor protein serine/threonine kinase
Sb07g004860.1	3.34349	0.00366991	disease resistance protein (CC-NBS class), putative
Sb07g004890.1	2.01031	0.00122221	transducin family protein / WD-40 repeat family protein
Sb07g005390.1	2.17223	0.0051442	aconitate hydratase, cytoplasmic, putative / citrate hydro-lyase/aconitase, putative
Sb07g005820.1	3.6464	0.0315991	leucine-rich repeat family protein / protein kinase family protein
Sb07g006210.1	4.72999	0.00236795	ERF11 (ERF DOMAIN PROTEIN 11); DNA binding / transcription factor/ transcription repressor
Sb07g006220.1	2.4638	0.00309259	oxidoreductase, zinc-binding dehydrogenase family protein
Sb07g006510.1	2.42766	0.0129711	BPM2 (BTB-POZ AND MATH DOMAIN 2); protein binding
Sb07g006510.1	2.3172	0.0266754	BPM2 (BTB-POZ AND MATH DOMAIN 2); protein binding
Sb07g007700.1	2.02819	0.0272695	F-box family protein
Sb07g007710.1	280.131	3.36e-05	unknown protein
Sb07g007810.1	3.47901	0.00297988	4CL1 (4-COUMARATE:COA LIGASE 1); 4-coumarate-CoA ligase
Sb07g008810.1	3.08161	0.031417
Sb07g009420.1	64.2318	0.00437799	CYP96A5; electron carrier/ heme binding / iron ion binding / monooxygenase/ oxygen binding
Sb07g009480.1	2.62801	0.00735298	leucine-rich repeat transmembrane protein kinase, putative
Sb07g011460.1	611.778	2.35e-06	O-methyltransferase family 2 protein
Sb07g012720.1	3.15439	0.000719	pyrophosphate--fructose-6-phosphate 1-phosphotransferase alpha subunit, putative / pyrophosphate-dependent 6-phosphofructose-1-kinase, putative
Sb07g019130.1	3.47467	0.00213617	HSL1 (HAESA-Like 1); ATP binding / kinase/ protein serine/threonine kinase
Sb07g019840.1	2.62417	0.00364258	CFIM-25
Sb07g020030.1	3.16233	0.026	unknown protein
Sb07g020340.1	2.29349	0.00850857	MIR414 (MICRORNA 414)
Sb07g020570.1	2.09725	0.0446685	zinc knuckle (CCHC-type) family protein
Sb07g020760.1	2.51655	0.0206304	ANN5; calcium ion binding / calcium-dependent phospholipid binding
Sb07g021550.1	2.05667	0.037803	WAK2; ATP binding / calcium ion binding / protein kinase/ protein serine/threonine kinase
Sb07g021570.1	3.99606	0.00190452	mitochondrial glycoprotein family protein / MAM33 family protein
Sb07g022240.1	2.06523	0.0302339	dormancy/auxin associated family protein
Sb07g022380.1	13.2016	0.0468697	S-locus protein kinase, putative
Sb07g022860.1	4.03606	0.0346455	ACA7 (ALPHA CARBONIC ANHYDRASE 7); carbonate dehydratase/ zinc ion binding
Sb07g022870.1	6.77317	0.00882779	ACA4 (ALPHA CARBONIC ANHYDRASE 4); carbonate dehydratase/ zinc ion binding
Sb07g022880.1	2.71637	0.0195695	ACA7 (ALPHA CARBONIC ANHYDRASE 7); carbonate dehydratase/ zinc ion binding
Sb07g022885.1	5.53228	0.021359	ACA7 (ALPHA CARBONIC ANHYDRASE 7); carbonate dehydratase/ zinc ion binding
Sb07g022890.1	5.12664	0.0112805	ACA7 (ALPHA CARBONIC ANHYDRASE 7); carbonate dehydratase/ zinc ion binding
Sb07g022910.1	6.66444	0.0108305	ACA7 (ALPHA CARBONIC ANHYDRASE 7); carbonate dehydratase/ zinc ion binding
Sb07g023160.1	2.06689	0.0132771	unknown protein
Sb07g023200.1	10.8445	0.00189182	PLA2A (PHOSPHOLIPASE A 2A); lipase/ nutrient reservoir
Sb07g023230.1	5.181	0.00374728	PLA2A (PHOSPHOLIPASE A 2A); lipase/ nutrient reservoir
Sb07g023640.1	2.91274	0.0199077	flavin-containing monooxygenase, putative / FMO, putative
Sb07g024920.1	2.48912	0.00491452	thaumatin, putative
Sb07g024990.1	3.01849	0.000352	CYP706A6; electron carrier/ heme binding / iron ion binding / monooxygenase/ oxygen binding
Sb07g025210.1	2.54193	0.00629883	DREB1A (DEHYDRATION RESPONSE ELEMENT B1A); DNA binding / transcription activator/ transcription factor
Sb07g026320.1	2.59267	0.0113013	uracil phosphoribosyltransferase, putative / UMP pyrophosphorylase, putative / UPRTase, putative
Sb07g026570.1	2.05634	0.00745642	F-box family protein
Sb07g026640.1	2.88162	0.0407674	auxin-responsive family protein
Sb07g026895.1	2.47879	0.0167907	microtubule-associated protein-related
Sb07g027210.1	2.64757	0.0137635	unknown protein
Sb07g027730.1	2.74606	0.0201571	unknown protein
Sb07g027990.1	2.74606	0.00607669	PBP1 (PINOID-BINDING PROTEIN 1); calcium ion binding / protein binding
Sb07g028060.1	2.43882	0.0365745
Sb07g028100.1	14.7921	0.00295097	WAK3 (wall associated kinase 3); kinase/ protein serine/threonine kinase
Sb07g028320.1	2.80784	0.00264676
Sb07g028520.1	2.53317	0.00501108	caffeoyl-CoA 3-O-methyltransferase, putative
Sb08g000460.1	3.72571	0.00444305	FAD8 (FATTY ACID DESATURASE 8); omega-3 fatty acid desaturase
Sb08g001100.1	2.2933	0.0227545	UGT75B1 (UDP-GLUCOSYLTRANSFERASE 75B1); UDP-glucose:4-aminobenzoate acylglucosyltransferase/ UDP-glucosyltransferase/ UDP-glycosyltransferase/ abscisic acid glucosyltransferase/ transferase, transferring glycosyl groups
Sb08g001120.1	555.178	6.62e-06
Sb08g002300.1	2.80314	0.0206304	unknown protein
Sb08g002320.1	2.83836	0.0141522	unknown protein
Sb08g002550.1	20.4336	0.000282	RHC1A; protein binding / zinc ion binding
Sb08g002630.1	2.33593	0.028015	zinc finger (C3HC4-type RING finger) family protein
Sb08g002650.1	94.3212	4.41e-07	FRS5 (FAR1-related sequence 5); zinc ion binding
Sb08g003160.1	2.74637	0.01861
Sb08g003860.1	4.10652	0.00135736	PHD finger protein-related
Sb08g004070.1	23.0036	0.000317	heat shock protein-related
Sb08g004205.1	249.077	2.96e-07
Sb08g004400.1	3.9745	0.000559	AtFAAH (Arabidopsis thaliana fatty acid amide hydrolase); N-(long-chain-acyl)ethanolamine deacylase/ amidase
Sb08g004580.1	4.10805	0.0357563	FT1 (FUCOSYLTRANSFERASE 1); fucosyltransferase/ transferase, transferring glycosyl groups
Sb08g004840.1	14.7898	5.29e-06	ALDH3H1 (ALDEHYDE DEHYDROGENASE 3H1); 3-chloroallyl aldehyde dehydrogenase/ aldehyde dehydrogenase (NAD)
Sb08g005530.1	5.32822	5.98e-05
Sb08g005660.1	3.53528	0.0233675	AAP6 (AMINO ACID PERMEASE 6); acidic amino acid transmembrane transporter/ amino acid transmembrane transporter/ neutral amino acid transmembrane transporter
Sb08g006440.1	64.2307	0.00321346
Sb08g007360.1	2.28443	0.0052679	OPR1; 12-oxophytodienoate reductase
Sb08g008340.1	3.15056	0.000216	hypoxia-responsive family protein / zinc finger (C3HC4-type RING finger) family protein
Sb08g014065.1	3.56255	0.0058595	F-box family protein
Sb08g015400.1	3.30139	0.0334853	disease resistance protein (NBS-LRR class), putative
Sb08g016200.1	4.29455	0.0309027	CYP71B23; electron carrier/ heme binding / iron ion binding / monooxygenase/ oxygen binding
Sb08g016830.1	6.39924	0.000846	GAMMA-H2AX (GAMMA HISTONE VARIANT H2AX); DNA binding
Sb08g016890.1	14.8992	3.4e-05	protein dimerization
Sb08g016910.1	3.22617	0.00158324	SYP132 (SYNTAXIN OF PLANTS 132); SNAP receptor
Sb08g016930.1	2.25102	0.0436522	disease resistance protein (CC-NBS class), putative
Sb08g017090.1	4.20207	0.00414578	glutaredoxin family protein
Sb08g017100.1	5.77812	0.00507237	glutaredoxin family protein
Sb08g017120.1	32.8668	0.00231991	glutaredoxin family protein
Sb08g017140.1	5.50244	0.002238	glutaredoxin family protein
Sb08g017160.1	23.9951	0.000771	glutaredoxin family protein
Sb08g017170.1	6.3236	0.00387363	glutaredoxin family protein
Sb08g018560.1	4.12856	0.00839772	diaminopimelate epimerase family protein
Sb08g018810.1	2.09031	0.00261917	unknown protein
Sb08g019030.1	14.4927	0.00757438	amino acid transporter family protein
Sb08g019070.1	3.84659	0.000216	asparagine synthase (glutamine-hydrolyzing)
Sb08g019240.1	4.38146	0.000947	calmodulin-binding protein-related
Sb08g019290.1	15.2688	0.000271	LAS1; lanosterol synthase
Sb08g019300.1	457.052	1.48e-07	CAS1 (cycloartenol synthase 1); cycloartenol synthase
Sb08g019960.1	2.75255	0.00405289
Sb08g020580.1	2.44184	0.0265394	IAA16; transcription factor
Sb08g020590.1	21.3789	0.00290978	SHY2 (SHORT HYPOCOTYL 2); transcription factor
Sb08g020640.1	5.87177	0.000872	RD22; nutrient reservoir
Sb08g020675.1	2.32957	0.0315638	LOX1; lipoxygenase
Sb08g021390.1	10.3858	0.000167
Sb08g022050.1	5.15402	0.00186967	IRE (INCOMPLETE ROOT HAIR ELONGATION); kinase/ protein serine/threonine kinase
Sb08g022150.1	2.22218	0.0248038	disease resistance protein (NBS-LRR class), putative
Sb08g022170.1	8.96204	0.000455	disease resistance protein (NBS-LRR class), putative
Sb08g022290.1	4.67111	0.00140826	proton-dependent oligopeptide transport (POT) family protein
Sb08g022390.1	6.05504	0.0206141	ATOSM34 (osmotin 34)
Sb08g022440.1	9.57659	0.0489066	ATOSM34 (osmotin 34)
Sb08g022480.1	2.22725	0.00161112	AtMC2 (metacaspase 2); cysteine-type endopeptidase
Sb08g022490.1	49.8839	0.000438	ATOSM34 (osmotin 34)
Sb08g022520.1	3.43158	0.000747	PLDALPHA1 (PHOSPHOLIPASE D ALPHA 1); phospholipase D
Sb08g022550.1	950.13	6.5e-08	CbbY protein-related
Sb08g022680.1	3.4018	0.000224	RHA1 (RAB HOMOLOG 1); GTP binding
Sb08g022930.1	656.374	1.13e-07	lactoylglutathione lyase family protein / glyoxalase I family protein
Sb08g023010.1	7.11282	0.000282	nodulin family protein
Sb08g023067.1	2.12625	0.00796222	uracil phosphoribosyltransferase, putative / UMP pyrophosphorylase, putative / UPRTase, putative
Sb08g023110.1	2.0234	0.00616926	thioesterase family protein
Sb08g023160.1	2.24196	0.040185	catalytic
Sb09g000740.1	2.7675	0.000363	DNAJ heat shock N-terminal domain-containing protein
Sb09g000770.1	12.8015	9.03e-06	nodulin MtN21 family protein
Sb09g000780.1	4.90829	0.00028	nodulin MtN21 family protein
Sb09g000860.1	133.208	4.12e-05	DNA binding
Sb09g001290.1	30.4013	9.03e-07	disease resistance family protein
Sb09g001295.1	4.01544	0.00333225	leucine-rich repeat family protein
Sb09g001390.1	3.40626	0.000895	epsin N-terminal homology (ENTH) domain-containing protein
Sb09g001450.1	2.3862	0.0270496	ACT domain-containing protein
Sb09g001940.1	2.16848	0.00341866	ABC transporter family protein
Sb09g001980.1	127.15	2.17e-07
Sb09g001985.1	2.25797	0.00863771
Sb09g002280.1	2.09377	0.00830638	unknown protein
Sb09g002520.1	2.22101	0.0028293	KNAT6; DNA binding / transcription activator/ transcription factor
Sb09g002860.1	2.97098	0.0064992	unknown protein
Sb09g002900.1	6.30033	0.000111	CIPK1 (CBL-INTERACTING PROTEIN KINASE 1); kinase/ protein binding
Sb09g002940.1	5.97719	8.83e-05	ABCB4 (ATP BINDING CASSETTE SUBFAMILY B4); ATPase, coupled to transmembrane movement of substances / xenobiotic-transporting ATPase
Sb09g003760.1	2.12863	0.0103761
Sb09g003790.1	3.62115	0.00279158	1-aminocyclopropane-1-carboxylate oxidase, putative / ACC oxidase, putative
Sb09g003800.1	3.77116	0.00146599	1-aminocyclopropane-1-carboxylate oxidase, putative / ACC oxidase, putative
Sb09g003830.1	2.21592	0.00242182	FASS (FASS 1); protein phosphatase type 2B regulator
Sb09g003900.1	2.47297	0.0389615	heavy-metal-associated domain-containing protein
Sb09g004510.1	2.67379	0.0029027	scpl33 (serine carboxypeptidase-like 33); serine-type carboxypeptidase
Sb09g004950.1	3.19535	0.0173035	unknown protein
Sb09g005810.1	2.68066	0.0087832	ATNADP-ME3 (NADP-malic enzyme 3); malate dehydrogenase (oxaloacetate-decarboxylating) (NADP+)/ malic enzyme/ oxidoreductase, acting on NADH or NADPH, NAD or NADP as acceptor
Sb09g005840.1	3.2206	0.046398	HXK1 (HEXOKINASE 1); ATP binding / fructokinase/ glucokinase/ hexokinase
Sb09g005910.1	2.02976	0.0325335
Sb09g005960.1	2.68333	0.0400371	acid phosphatase class B family protein
Sb09g005970.1	3.97722	0.0317363	VSP2 (VEGETATIVE STORAGE PROTEIN 2); acid phosphatase
Sb09g006010.1	3.42925	0.00769281	acid phosphatase, putative
Sb09g006070.1	446.855	2.93e-06
Sb09g006196.1	5.86719	0.000366	basic helix-loop-helix (bHLH) family protein
Sb09g006360.1	35.1577	1.29e-05	AG (AGAMOUS); DNA binding / transcription factor
Sb09g006360.2	33.3902	6.86e-06
Sb09g006360.3	34.0256	8.38e-06
Sb09g006400.1	2.47113	0.0341929	NLI interacting factor (NIF) family protein
Sb09g006600.1	4.20257	0.00113692	GDSL-motif lipase/hydrolase family protein
Sb09g006620.1	3.25501	0.0363098
Sb09g008125.1	57.96	0.000207
Sb09g008210.1	17.0043	0.000455	unknown protein
Sb09g018550.1	2.42331	0.0470861	SCL3; transcription factor
Sb09g018730.1	21.6842	0.00021	catalytic/ cation binding / hydrolase, hydrolyzing O-glycosyl compounds
Sb09g018730.3	14.9119	0.000465
Sb09g018750.1	6.64396	0.00155719	catalytic/ cation binding / hydrolase, hydrolyzing O-glycosyl compounds
Sb09g018930.1	3.00365	0.00387026	CYP94B3; electron carrier/ heme binding / iron ion binding / monooxygenase/ oxygen binding
Sb09g018970.1	3.56003	0.0271574	ANNAT4 (ANNEXIN ARABIDOPSIS 4); calcium ion binding / calcium-dependent phospholipid binding
Sb09g018970.2	3.73799	0.018043
Sb09g018970.3	4.48446	0.000709
Sb09g018980.1	2.15768	0.00616926	ANNAT3 (ANNEXIN ARABIDOPSIS 3); calcium ion binding / calcium-dependent phospholipid binding
Sb09g019300.1	2.59563	0.0146551	unknown protein
Sb09g019325.1	2.03791	0.010889	unknown protein
Sb09g019650.1	2.01472	0.0341929	dienelactone hydrolase family protein
Sb09g021060.1	2.07009	0.0356019
Sb09g021430.1	2.04134	0.00979867	unknown protein
Sb09g021540.1	2.12433	0.0400477	DNA binding / transcription factor/negative regulation of ABA signaling
Sb09g022260.1	4.22688	0.0158658	unknown protein
Sb09g023240.1	2.31375	0.0360627	unknown protein
Sb09g023250.1	3.18884	0.0142821	aldose reductase, putative
Sb09g023250.2	3.0481	0.0177904
Sb09g024170.1	7.57366	0.000626
Sb09g024500.1	3.21138	0.000875
Sb09g024720.1	3.07622	0.00456087	basic helix-loop-helix (bHLH) family protein
Sb09g024880.1	19.5134	0.00507237	unknown protein
Sb09g025470.1	4.17491	0.0328148	ATGA2OX2 (GIBBERELLIN 2-OXIDASE); gibberellin 2-beta-dioxygenase
Sb09g025510.1	7.2647	0.00115244	O-methyltransferase family 2 protein
Sb09g025710.1	3.27809	0.0011784	LBD41 (LOB DOMAIN-CONTAINING PROTEIN 41)
Sb09g025790.1	2.02486	0.0236438	ATTPS1 (TREHALOSE-6-PHOSPHATE SYNTHASE); alpha,alpha-trehalose-phosphate synthase (UDP-forming)/ transferase, transferring glycosyl groups
Sb09g026250.1	3.58448	0.00127699	UDP-glucoronosyl/UDP-glucosyl transferase family protein
Sb09g026590.1	2.91138	0.0112798	ATL6; protein binding / zinc ion binding
Sb09g027100.1	2.31723	0.0299646
Sb09g027150.1	2.5173	0.00176542	polygalacturonase, putative / pectinase, putative
Sb09g027610.1	2.48833	0.0247773	ATP binding / kinase/ protein kinase/ protein serine/threonine kinase/ protein tyrosine kinase
Sb09g027620.1	2.99855	0.0271044	EMB2454 (embryo defective 2454); protein binding / zinc ion binding
Sb09g028340.1	11.6115	0.00631068
Sb09g028890.1	122.928	4.41e-07	ISU1; structural molecule
Sb09g029100.1	3.7589	0.000476	unknown protein
Sb09g029180.1	3.20186	0.00202364	binding
Sb09g029850.1	5.96806	0.00847834	WRKY27; transcription factor
Sb09g029910.1	2.21021	0.0146387	SLAH2 (SLAC1 HOMOLOGUE 2); transporter
Sb09g029920.1	3.55831	0.00687582	SLAH2 (SLAC1 HOMOLOGUE 2); transporter
Sb09g030240.1	11.7701	2.76e-05	unknown protein
Sb09g030280.1	35.5139	2.01e-05
Sb09g030390.1	2.07953	0.00501108	myb family transcription factor
Sb09g030670.1	992.151	6.5e-08
Sb09g030970.1	3.9348	0.00467436	unknown protein
Sb1023s002010	9.51293	0.00510599
Sb10g000230.1	6.29103	0.000447	PETE1 (PLASTOCYANIN 1); copper ion binding / electron carrier
Sb10g000690.1	2.0994	0.014973	unknown protein
Sb10g001370.1	2.0996	0.00670143	high-affinity nickel-transport family protein
Sb10g001670.1	3.89251	0.000124	OPT7 (OLIGOPEPTIDE TRANSPORTER 7); oligopeptide transporter
Sb10g001800.1	3.82585	0.0111807	short-chain dehydrogenase/reductase (SDR) family protein
Sb10g001873.1	3.90462	0.000601	CYP704A2; electron carrier/ heme binding / iron ion binding / monooxygenase/ oxygen binding
Sb10g001880.1	5.54336	0.000288	CYP704A2; electron carrier/ heme binding / iron ion binding / monooxygenase/ oxygen binding
Sb10g001920.1	4.06321	0.000838	CYP704A2; electron carrier/ heme binding / iron ion binding / monooxygenase/ oxygen binding
Sb10g002210.1	6.84563	0.0141493	zinc finger (C3HC4-type RING finger) family protein
Sb10g002400.1	20.5764	2.29e-05	glycine-rich protein
Sb10g002610.1	4.0781	0.00115244	receptor-like protein kinase, putative
Sb10g002690.1	2.11656	0.0028824	acid phosphatase, putative
Sb10g003060.1	2.06476	0.00373857	SOL1 (SUPPRESSOR OF LLP1 1); carboxypeptidase/ metallocarboxypeptidase/ zinc ion binding
Sb10g003070.1	7.08102	1.78e-05	GTP binding / GTPase/ translation elongation factor
Sb10g003355.1	3.31653	0.00130032
Sb10g004050.1	3.60877	0.000216
Sb10g004410.1	3.22872	0.00678968	unknown protein
Sb10g004820.1	3.09178	0.0375663	CYP94D2; electron carrier/ heme binding / iron ion binding / monooxygenase/ oxygen binding
Sb10g005180.1	5.94092	0.000295	oxidoreductase, 2OG-Fe(II) oxygenase family protein
Sb10g005220.1	2.64195	0.00239758	oxidoreductase, 2OG-Fe(II) oxygenase family protein
Sb10g005280.1	2.88323	0.00208547
Sb10g005360.1	12.6555	6.85e-05	pentatricopeptide (PPR) repeat-containing protein
Sb10g005390.1	9.22696	0.000202	pentatricopeptide (PPR) repeat-containing protein
Sb10g005840.1	2.62997	0.031082	leucine-rich repeat transmembrane protein kinase, putative
Sb10g006190.1	2.29983	0.00122352	PDF1 (PROTODERMAL FACTOR 1)
Sb10g006420.1	2.48375	0.00108988
Sb10g006520.1	3.51503	8.49e-05	ATHAL3A; FMN binding / phosphopantothenoylcysteine decarboxylase
Sb10g006540.1	2.62005	0.0172876	ATHAL3A; FMN binding / phosphopantothenoylcysteine decarboxylase
Sb10g006566.1	10.9344	1.3e-05	unknown protein
Sb10g006625.1	2.84763	0.0402827
Sb10g007165.1	7.42215	0.00044	calcium-binding EF hand family protein
Sb10g007300.1	58.8282	3.53e-06	OPR2
Sb10g007320.1	3.71569	0.0286027	OPR2
Sb10g007380.1	6.11464	0.00328835	SVP (SHORT VEGETATIVE PHASE); transcription factor/ translation repressor, nucleic acid binding
Sb10g007490.1	2.19117	0.0178362	zinc finger (C3HC4-type RING finger) family protein
Sb10g008020.1	2.59437	0.000398	ATHVA22A
Sb10g008213.1	2162.54	6.5e-08
Sb10g008480.1	2.3045	0.00103934
Sb10g008730.1	2.66364	0.0300305	JMT (JASMONIC ACID CARBOXYL METHYLTRANSFERASE); jasmonate O-methyltransferase
Sb10g008800.1	2.53825	0.00510599	DEL1 (DP-E2F-LIKE 1); DNA binding / transcription factor
Sb10g009010.1	2.35403	0.000759	unknown protein
Sb10g009140.1	20.948	0.00491452	caleosin-related family protein
Sb10g009410.1	6.28158	0.00220131	KCS5 (3-KETOACYL-COA SYNTHASE 5); fatty acid elongase
Sb10g009610.1	14.5568	0.00136175	AAE5 (ACYL ACTIVATING ENZYME 5); catalytic
Sb10g009810.1	13.072	0.00197339	UDP-glycosyltransferase/ transferase, transferring glycosyl groups
Sb10g009820.2	37.0928	0.00154971
Sb10g010340.1	3.79525	0.000562	UGT89B1 (UDP-GLUCOSYL TRANSFERASE 89B1); UDP-glycosyltransferase/ quercetin 3-O-glucosyltransferase/ quercetin 4\'-O-glucosyltransferase/ quercetin 7-O-glucosyltransferase/ transferase, transferring glycosyl groups / transferase, transferring hexosyl group
Sb10g010990.1	4.44723	0.000181	YBR159; ketoreductase/ oxidoreductase
Sb10g011010.1	4.13543	0.00279158	RLK (receptor lectin kinase); kinase
Sb10g011060.1	4.13507	0.000122	DNAJ heat shock N-terminal domain-containing protein
Sb10g011180.1	3.6041	0.0226981	chloroplast nucleoid DNA-binding protein, putative
Sb10g011190.1	12.9372	9.93e-05
Sb10g012050.1	8.31506	0.00173632	disease resistance family protein
Sb10g012120.1	2.4564	0.00885963	ankyrin repeat family protein
Sb10g012120.2	2.5176	0.0057432
Sb10g012160.1	3.14009	0.0020112	peptidase S41 family protein
Sb10g015690.1	4.19637	0.000492	armadillo/beta-catenin repeat family protein / U-box domain-containing family protein
Sb10g016920.1	25.0029	1.29e-06	FDH (FORMATE DEHYDROGENASE); NAD or NADH binding / binding / catalytic/ cofactor binding / oxidoreductase, acting on the CH-OH group of donors, NAD or NADP as acceptor
Sb10g021040.1	2.85217	0.000453	unknown protein
Sb10g021160.1	7.95454	8.27e-05	CAT8 (CATIONIC AMINO ACID TRANSPORTER 8); basic amino acid transmembrane transporter/ cationic amino acid transmembrane transporter
Sb10g021790.1	3.63947	0.0435357	FT (FLOWERING LOCUS T); phosphatidylethanolamine binding / protein binding
Sb10g021865.1	2.11022	0.00575966	AAA-type ATPase family protein / ankyrin repeat family protein
Sb10g022160.1	3.02352	0.0168511	MIOX1 (MYO-INISITOL OXYGENASE); inositol oxygenase/ oxidoreductase
Sb10g022160.2	3.01502	0.0183061
Sb10g022190.1	2.10737	0.0112805	ATMRP6; ATPase, coupled to transmembrane movement of substances
Sb10g022270.1	2.06094	0.0283021	TAG1 (TRIACYLGLYCEROL BIOSYNTHESIS DEFECT 1); diacylglycerol O-acyltransferase
Sb10g022400.1	2.00624	0.0229193	unknown protein
Sb10g022670.1	2.36998	0.0298124	unknown protein
Sb10g022910.1	18.5968	0.00390982	leucine-rich repeat transmembrane protein kinase, putative
Sb10g023060.1	2.8372	0.023372	IAGLU (INDOLE-3-ACETATE BETA-D-GLUCOSYLTRANSFERASE); UDP-glycosyltransferase/ transferase, transferring glycosyl groups
Sb10g023100.1	14.0932	3.42e-05	unknown protein
Sb10g023110.1	4.10469	0.00125184	UGT72B3 (UDP-GLUCOSYL TRANSFERASE 72B3); UDP-glycosyltransferase/ quercetin 3-O-glucosyltransferase/ transferase, transferring glycosyl groups
Sb10g023800.1	4.94372	0.000109	unknown protein
Sb10g024070.1	2.15159	0.0133471	catalytic
Sb10g024290.1	2.92995	0.000877	LPP2 (LIPID PHOSPHATE PHOSPHATASE 2); acid phosphatase/ phosphatidate phosphatase
Sb10g024350.1	11.1147	2.76e-05	oxidoreductase, 2OG-Fe(II) oxygenase family protein
Sb10g024680.1	3.59508	0.000847	tryptophan synthase-related
Sb10g025130.1	2.21225	0.0114943	CYP71B23; electron carrier/ heme binding / iron ion binding / monooxygenase/ oxygen binding
Sb10g025150.1	4.31334	0.00116563	unknown protein
Sb10g025700.1	4.31923	0.00221887	endomembrane protein 70, putative
Sb10g026090.1	21.2464	0.0208083	ATCLC-A (CHLORIDE CHANNEL A); anion channel/ nitrate transmembrane transporter/ voltage-gated chloride channel
Sb10g026460.1	2.16202	0.00931378	leucine-rich repeat transmembrane protein kinase, putative
Sb10g027070.1	4.45573	0.0148617
Sb10g027340.1	2.73692	0.042924	O-methyltransferase family 2 protein
Sb10g027350.1	9.81664	1.74e-05	CYP71A25; electron carrier/ heme binding / iron ion binding / monooxygenase/ oxygen binding
Sb10g027360.1	4.3003	0.00495688	O-methyltransferase family 2 protein
Sb10g027640.1	3.35429	0.00796222	O-methyltransferase family 2 protein
Sb10g028070.1	14.2111	0.0345165	EXLB2 (EXPANSIN-LIKE B2 PRECURSOR)
Sb10g028140.1	2.13986	0.0142231	ILL6; IAA-amino acid conjugate hydrolase/ metallopeptidase
Sb10g028250.1	2.58789	0.0124275	protein kinase, putative
Sb10g028250.2	2.59174	0.0141114
Sb10g028360.2	2.72284	0.00226954
Sb10g028560.1	3.88578	0.0142821	MERI5B (meristem-5); hydrolase, acting on glycosyl bonds / xyloglucan:xyloglucosyl transferase
Sb10g028700.1	2.77464	0.0352278	choline monooxygenase, putative (CMO-like)
Sb10g028810.1	9.74676	2.76e-05	UDP-glucoronosyl/UDP-glucosyl transferase family protein
Sb10g028850.1	2.01674	0.00970916	emb1997 (embryo defective 1997); anthranilate synthase/ catalytic/ oxo-acid-lyase
Sb10g029060.1	3.61035	0.00327792	auxin-responsive protein, putative
Sb10g029290.1	2.8672	0.0497176	EPC1 (ECTOPICALLY PARTING CELLS); UDP-glucosyltransferase/ transferase, transferring glycosyl groups
Sb10g030280.1	50.5423	5.51e-05
Sb10g030650.1	17.4863	1.82e-05	ATEXO70F1 (exocyst subunit EXO70 family protein F1); protein binding
Sb10g030660.1	5.46186	0.000234	ATEXO70F1 (exocyst subunit EXO70 family protein F1); protein binding
Sb10g030906.1	2.30585	0.00388063	SEN2 (splicing endonuclease 2); nuclease/ tRNA-intron endonuclease
Sb10g031180.1	2.17808	0.00118016	prolyl oligopeptidase family protein

## Sheet: Table S3
Table S3 - Genes expressed to lower levels (FC>2, p<0.05) in B35 vs. R16 at 50 days after sowing (DAS)
SbID	FC	P-value	Annotation
Sb01g005835.1	4372.95	2.10583e-10
Sb01g029680.1	641.874	3.85642e-10
Sb01g016410.1	264.445	4.43082e-10
Sb05g025820.1	258.285	1.21465e-09	tropinone reductase, putative / tropine dehydrogenase, putative
Sb05g010328.1	206.487	9.14339e-09
Sb08g007610.1	182.925	5.85199e-07	BGLU16 (BETA GLUCOSIDASE 16); catalytic/ cation binding / hydrolase, hydrolyzing O-glycosyl compounds
Sb01g016390.1	178.119	4.4255e-10
Sb09g001200.1	173.885	4.775e-11
Sb06g021610.1	163.929	1.85999e-07	CYP71A22; electron carrier/ heme binding / iron ion binding / monooxygenase/ oxygen binding
Sb06g017710.1	146.997	4.47925e-09	unknown protein
Sb06g017700.1	130.892	9.20649e-08	OPR2
Sb05g027320.1	120.446	5.95148e-09	disease resistance protein (CC-NBS class), putative
Sb09g000450.1	117.824	2.02856e-08	PGIP1 (POLYGALACTURONASE INHIBITING PROTEIN 1); protein binding
Sb06g015005.1	117.704	3.48414e-08
Sb03g028600.1	115.626	2.34148e-09	CYP72A15; electron carrier/ heme binding / iron ion binding / monooxygenase/ oxygen binding
Sb02g029950.1	114.486	5.90014e-06	EIF3G2; RNA binding / translation initiation factor
Sb04g017465.1	109.927	3.53162e-08
Sb02g014900.1	109.029	5.11137e-06
Sb02g007740.1	103.534	0.00214072	jacalin lectin family protein
Sb05g025827.1	96.2236	1.3384e-07	tropinone reductase, putative / tropine dehydrogenase, putative
Sb04g027270.1	94.1913	1.78474e-09	C2 domain-containing protein
Sb06g004520.1	89.2831	4.16065e-09
Sb02g042360.1	89.1861	1.04965e-08
Sb05g020290.1	81.4455	2.25635e-08	unknown protein
Sb09g007360.1	76.395	2.13709e-08	TCH2 (TOUCH 2); calcium ion binding
Sb08g021870.1	75.695	7.94799e-08	disease resistance protein (CC-NBS class), putative
Sb05g024210.1	69.5417	1.94338e-07	RPP13 (RECOGNITION OF PERONOSPORA PARASITICA 13); ATP binding
Sb05g006170.1	69.1398	2.90913e-08	disease resistance protein (NBS-LRR class), putative
Sb01g037670.1	67.6685	3.44553e-07	MYB12 (MYB DOMAIN PROTEIN 12); DNA binding / transcription activator/ transcription factor
Sb06g021620.1	64.0491	3.14834e-07	ribosomal protein-related
Sb01g037690.1	60.8436	1.19515e-07
Sb05g024200.1	58.3912	3.37313e-08	disease resistance protein (NBS-LRR class), putative
Sb01g024150.1	58.0782	2.86321e-08
Sb05g007145.1	57.3271	0.000466452	ATHPP2C5; catalytic/ protein serine/threonine phosphatase
Sb07g019120.1	51.2798	4.4608e-09	hAT dimerisation domain-containing protein
Sb06g018240.1	50.0289	1.73123e-05	IAGLU (INDOLE-3-ACETATE BETA-D-GLUCOSYLTRANSFERASE); UDP-glycosyltransferase/ transferase, transferring glycosyl groups
Sb07g003570.1	48.4221	1.242e-06	CAS1 (cycloartenol synthase 1); cycloartenol synthase
Sb01g034490.1	48.2061	1.8267e-08	STN1; nucleic acid binding
Sb06g002950.1	45.8657	1.18875e-08	subtilase family protein
Sb06g027384.1	43.8896	3.42329e-07
Sb05g024180.1	43.7373	3.96061e-07	RPM1 (RESISTANCE TO P. SYRINGAE PV MACULICOLA 1); nucleotide binding / protein binding
Sb08g022883.1	41.2173	1.02193e-08
Sb10g027100.1	39.6472	7.93959e-06	DNA binding
Sb08g002380.1	38.6759	1.59785e-08	leucine-rich repeat family protein
Sb01g018395.1	37.8965	4.93746e-09	replication protein-related
Sb07g006893.1	37.7447	3.55814e-08	DNA binding
Sb05g025140.1	37.0648	4.9213e-08	VPS26A (VACUOLAR PROTEIN SORTING 26A)
Sb01g032950.1	36.9146	0.000173311	AT3BETAHSD/D1 (3BETA-HYDROXYSTEROID-DEHYDROGENASE/DECARBOXYLASE ISOFORM 1); 3-beta-hydroxy-delta5-steroid dehydrogenase/ sterol-4-alpha-carboxylate 3-dehydrogenase (decarboxylating)
Sb04g019730.1	36.2794	8.77182e-07	ankyrin repeat family protein
Sb09g000810.1	36.2613	2.32082e-06	AVA-P4; ATPase
Sb08g002510.1	36.1935	1.77432e-06	unknown protein
Sb02g042830.1	33.894	1.07814e-06
Sb01g022070.1	32.3768	0.000114547	ERD9 (EARLY-RESPONSIVE TO DEHYDRATION 9); glutathione transferase
Sb01g027750.1	31.6709	3.08992e-06
Sb04g000700.1	30.1862	9.94435e-08
Sb04g035930.1	29.881	2.09859e-06
Sb06g017690.1	29.4583	2.53913e-07	F-box family protein
Sb10g020950.1	29.3005	1.61787e-07	GDSL-motif lipase/hydrolase family protein
Sb02g000380.1	29.1562	2.55065e-05	lyase/ magnesium ion binding
Sb09g018370.1	28.5185	3.08904e-06	AL2 (ALFIN-LIKE 2); DNA binding / methylated histone residue binding
Sb01g032960.1	27.5201	5.62645e-05	AT3BETAHSD/D1 (3BETA-HYDROXYSTEROID-DEHYDROGENASE/DECARBOXYLASE ISOFORM 1); 3-beta-hydroxy-delta5-steroid dehydrogenase/ sterol-4-alpha-carboxylate 3-dehydrogenase (decarboxylating)
Sb09g025760.1	27.3396	2.62373e-06	FT (FLOWERING LOCUS T); phosphatidylethanolamine binding / protein binding
Sb08g021940.1	27.2653	8.57082e-08	leucine-rich repeat transmembrane protein kinase, putative
Sb05g027300.1	27.0862	7.99003e-08	disease resistance protein (CC-NBS class), putative
Sb06g015080.1	26.4059	3.38565e-06	protein binding / zinc ion binding
Sb08g020826.1	25.845	1.17946e-05
Sb06g028590.1	25.7653	5.6163e-08	PLE (PLEIADE); microtubule binding
Sb10g016910.1	25.6222	9.04241e-09	ULP1D (UB-LIKE PROTEASE 1D); SUMO-specific protease/ cysteine-type peptidase
Sb04g037610.1	23.8466	2.57635e-09	zinc finger (C3HC4-type RING finger) family protein
Sb07g005970.1	22.2816	2.7669e-05	O-methyltransferase family 2 protein
Sb06g028590.1	22.145	7.99321e-08	PLE (PLEIADE); microtubule binding
Sb01g017420.1	21.8108	1.51831e-06	S-locus lectin protein kinase family protein
Sb02g014890.1	21.6533	7.50653e-05
Sb05g007970.1	21.2928	4.31711e-08
Sb09g022880.1	21.0623	2.0984e-07	RabGAP/TBC domain-containing protein
Sb08g019850.1	20.9126	1.24293e-06
Sb06g017890.1	20.653	4.22937e-09	unknown protein
Sb01g022080.1	20.5782	0.000172283	ERD9 (EARLY-RESPONSIVE TO DEHYDRATION 9); glutathione transferase
Sb02g027080.1	20.4254	7.36538e-07	ATGSTU7 (ARABIDOPSIS THALIANA GLUTATHIONE S-TRANSFERASE TAU 7); glutathione transferase
Sb01g005820.1	19.8878	1.18732e-07
Sb01g005840.1	19.311	3.26534e-07	metaxin-related
Sb01g005820.3	19.1994	1.0702e-07
Sb01g005820.4	19.0878	6.09301e-08
Sb06g017895.1	18.8108	1.09975e-08	unknown protein
Sb02g041580.1	18.7162	6.68673e-07
Sb04g035470.1	18.1636	4.08401e-06	DNA binding / nuclease
Sb01g048450.2	18.1344	0.00078107
Sb10g012220.1	18.013	3.59207e-05	BGLU17 (BETA GLUCOSIDASE 17); catalytic/ cation binding / hydrolase, hydrolyzing O-glycosyl compounds
Sb05g025500.1	17.6812	1.50267e-05
Sb01g021670.1	17.6219	1.5766e-05	SULTR3;1 (SULFATE TRANSPORTER 3;1); secondary active sulfate transmembrane transporter/ sulfate transmembrane transporter/ transporter
Sb03g022080.1	17.3239	1.49282e-06	WAK3 (wall associated kinase 3); kinase/ protein serine/threonine kinase
Sb03g002620.1	17.2852	1.28021e-06	MT3 (METALLOTHIONEIN 3); copper ion binding
Sb03g002620.1	17.1721	1.40939e-06	MT3 (METALLOTHIONEIN 3); copper ion binding
Sb03g007170.1	16.7575	1.60672e-05
Sb08g002410.1	16.6444	4.39534e-07	disease resistance protein (NBS-LRR class), putative
Sb10g024390.1	16.3605	2.40148e-06	ATP-binding region, ATPase-like domain-containing protein-related
Sb09g009530.1	16.316	5.70597e-06
Sb01g022730.1	15.8534	0.000125101	tyrosine decarboxylase, putative
Sb02g001830.1	15.8533	2.13507e-05
Sb05g022350.1	15.0872	7.88861e-07	CYP51G1 (CYTOCHROME P450 51G1); oxygen binding / sterol 14-demethylase
Sb03g002610.1	14.884	2.91738e-08	protein kinase family protein
Sb10g009950.1	14.8375	3.68228e-08	ankyrin repeat family protein
Sb09g016160.1	14.7985	3.06853e-07	unknown protein
Sb01g046180.1	14.5546	9.95782e-06	DRD1 (DEFECTIVE IN RNA-DIRECTED DNA METHYLATION 1); ATP binding / DNA binding / helicase/ nucleic acid binding
Sb03g042140.1	14.4445	2.12726e-06	DNA binding
Sb10g023260.1	14.2493	2.18282e-07	unknown protein
Sb01g033100.1	14.1545	7.13429e-06	jacalin lectin family protein
Sb05g024530.1	13.8227	3.9455e-07	CRK6 (CYSTEINE-RICH RLK 6); kinase
Sb08g017540.1	13.7628	4.51815e-07	CYP716A1; electron carrier/ heme binding / iron ion binding / monooxygenase/ oxygen binding
Sb09g020640.1	13.6862	9.40738e-08	KH domain-containing quaking protein, putative
Sb08g020150.1	13.0255	1.76602e-06	unknown protein
Sb06g031805.1	12.908	4.25656e-07	catalytic/ protein binding / serine-type endopeptidase/ serine-type peptidase
Sb04g037190.1	12.865	2.63847e-08	unknown protein
Sb06g017396.1	12.7135	2.12163e-07
Sb01g017990.1	12.7135	8.9517e-07	DNA binding
Sb07g004010.1	12.6129	4.70663e-06	unknown protein
Sb08g015916.1	12.3518	0.000125459	catalytic/ protein binding / serine-type endopeptidase/ serine-type peptidase
Sb07g005230.1	12.3439	6.05778e-07	germin-like protein, putative
Sb03g027090.1	12.2974	1.78214e-06	disease resistance family protein
Sb07g026730.1	12.2143	3.37388e-07	ATBPM1 (BTB-POZ and MATH domain 1); protein binding
Sb03g026640.1	11.8875	2.11328e-06
Sb05g026960.4	11.8717	0.000247213
Sb02g023790.1	11.8686	4.78311e-05	AMY1 (ALPHA-AMYLASE-LIKE); alpha-amylase
Sb07g025730.1	11.8198	3.17805e-08	zinc finger (DHHC type) family protein
Sb01g029930.1	11.7242	3.38655e-06	unknown protein
Sb08g018990.1	11.721	4.23788e-07	binding
Sb10g000960.1	11.5427	3.61213e-06	phosphorylase family protein
Sb05g001660.1	11.4939	2.77969e-06	disease resistance protein (NBS-LRR class), putative
Sb05g022565.1	11.3226	2.57823e-06	serpin, putative / serine protease inhibitor, putative
Sb10g025550.1	11.2425	0.000174281	serine carboxypeptidase S28 family protein
Sb02g003540.1	11.0094	4.82765e-08
Sb03g026380.1	10.9673	2.71765e-07	cell cycle control protein-related
Sb08g005460.1	10.9504	3.27919e-06
Sb09g001360.1	10.9	3.57142e-06	pentatricopeptide (PPR) repeat-containing protein
Sb10g020940.1	10.8698	2.2027e-08	GDSL-motif lipase/hydrolase family protein
Sb09g016165.1	10.7677	9.5601e-07
Sb02g026820.2	10.6893	5.89059e-08
Sb05g022310.1	10.6665	4.22283e-05	CYP51G1 (CYTOCHROME P450 51G1); oxygen binding / sterol 14-demethylase
Sb04g027470.1	10.5965	0.000203147	UGT85A1; UDP-glycosyltransferase/ cis-zeatin O-beta-D-glucosyltransferase/ glucuronosyltransferase/ trans-zeatin O-beta-D-glucosyltransferase/ transferase, transferring glycosyl groups / transferase, transferring hexosyl groups
Sb05g008250.1	10.5509	1.33507e-05	RPM1 (RESISTANCE TO P. SYRINGAE PV MACULICOLA 1); nucleotide binding / protein binding
Sb10g007740.1	10.5214	1.13091e-06
Sb10g000960.2	10.4868	2.71276e-05
Sb04g005170.1	10.3483	2.23357e-06	aldose 1-epimerase family protein
Sb03g005560.1	10.3411	0.000123114	hydrolase
Sb05g020210.1	10.2089	5.48997e-06	TT4 (TRANSPARENT TESTA 4); naringenin-chalcone synthase
Sb05g020230.1	10.1639	6.15778e-06	TT4 (TRANSPARENT TESTA 4); naringenin-chalcone synthase
Sb08g001020.1	10.1548	3.61935e-07	DMC1 (DISRUPTION OF MEIOTIC CONTROL 1); ATP binding / DNA binding / DNA-dependent ATPase/ damaged DNA binding / nucleoside-triphosphatase/ nucleotide binding / protein binding
Sb05g020160.1	10.0927	3.7326e-06	TT4 (TRANSPARENT TESTA 4); naringenin-chalcone synthase
Sb05g020200.1	10.0802	3.28393e-06	TT4 (TRANSPARENT TESTA 4); naringenin-chalcone synthase
Sb01g044080.1	10.0563	1.32122e-07
Sb07g026430.1	10.0495	5.45769e-06	unknown protein
Sb01g033090.1	10.0491	7.88435e-07	jacalin lectin family protein
Sb09g001173.1	9.98866	8.92974e-06	unknown protein
Sb06g017393.1	9.97821	6.75686e-07
Sb05g020170.1	9.85205	3.95e-06	TT4 (TRANSPARENT TESTA 4); naringenin-chalcone synthase
Sb02g028956.1	9.83133	3.51917e-05
Sb07g005740.1	9.79469	0.000170046	DNA binding
Sb05g020220.1	9.61592	3.25993e-06	TT4 (TRANSPARENT TESTA 4); naringenin-chalcone synthase
Sb01g026890.1	9.59874	9.49718e-07	hAT dimerisation domain-containing protein
Sb06g027386.1	9.54268	3.11318e-07	PTAC17 (PLASTID TRANSCRIPTIONALLY ACTIVE17)
Sb06g026010.1	9.43617	8.81975e-06	exostosin family protein
Sb05g022370.1	9.43463	1.64635e-06	CYP51G1 (CYTOCHROME P450 51G1); oxygen binding / sterol 14-demethylase
Sb05g010060.1	9.3515	3.20705e-05	nitrate transporter, putative
Sb10g001090.1	9.34115	2.50321e-05	F-box family protein
Sb04g000430.1	9.1845	2.29204e-06	invertase/pectin methylesterase inhibitor family protein
Sb10g001960.4	9.17797	1.05187e-07
Sb02g007465.1	9.07004	0.000213639	cytidine/deoxycytidylate deaminase family protein
Sb08g016450.1	8.9288	0.00307903	WLIM1; transcription factor/ zinc ion binding
Sb08g016320.1	8.91175	0.000141865	FRS5 (FAR1-related sequence 5); zinc ion binding
Sb04g008730.1	8.86839	3.93133e-07	DMC1 (DISRUPTION OF MEIOTIC CONTROL 1); ATP binding / DNA binding / DNA-dependent ATPase/ damaged DNA binding / nucleoside-triphosphatase/ nucleotide binding / protein binding
Sb04g024750.1	8.83746	1.02971e-05	TT7 (TRANSPARENT TESTA 7); flavonoid 3\'-monooxygenase/ oxygen binding
Sb05g008270.1	8.81495	1.02923e-05	RPP8 (RECOGNITION OF PERONOSPORA PARASITICA 8); nucleotide binding
Sb05g020150.1	8.70074	4.05597e-06	TT4 (TRANSPARENT TESTA 4); naringenin-chalcone synthase
Sb05g020430.1	8.67448	2.91067e-06	ATAPP1; N-1-naphthylphthalamic acid binding / aminopeptidase
Sb02g021450.1	8.66505	2.1918e-05	xanthine/uracil permease family protein
Sb03g027720.1	8.61529	1.56439e-06	phospholipase/carboxylesterase family protein
Sb04g025140.1	8.50846	9.10142e-07	HTA11; DNA binding
Sb04g038210.1	8.45772	0.000119508	DNA binding / protein dimerization
Sb05g005920.1	8.37378	5.66362e-05
Sb01g049230.1	8.35583	2.32554e-07	unknown protein
Sb01g018440.1	8.30663	2.29772e-05	leucine-rich repeat transmembrane protein kinase, putative
Sb06g022700.1	8.22405	0.00339067	WAK5 (WALL ASSOCIATED KINASE 5); kinase/ protein serine/threonine kinase
Sb01g031930.1	8.19626	0.000107699	PGIP2 (POLYGALACTURONASE INHIBITING PROTEIN 2); protein binding
Sb08g001390.1	8.09476	6.451e-05	ZIFL1 (ZINC INDUCED FACILITATOR-like 1); tetracycline:hydrogen antiporter
Sb06g021920.1	8.08276	0.000108781	unknown protein
Sb01g033990.1	7.98605	1.39437e-06	mucin-related
Sb10g008140.1	7.94275	1.4444e-07	unknown protein
Sb02g008070.1	7.91362	1.80712e-06
Sb01g034930.1	7.86407	7.32203e-06	CYP93D1; electron carrier/ heme binding / iron ion binding / monooxygenase/ oxygen binding
Sb04g036050.1	7.86326	3.706e-06	minichromosome maintenance family protein / MCM family protein
Sb05g021695.1	7.79009	1.54917e-06	disease resistance protein (CC-NBS-LRR class), putative
Sb02g026820.1	7.73784	1.5747e-07	ATRBP47C (ARABIDOPSIS THALIANA RNA-BINDING PROTEIN 47C); RNA binding
Sb10g004230.1	7.68572	7.83761e-05	UGT71C5 (UDP-GLUCOSYL TRANSFERASE 71C5); UDP-glycosyltransferase/ quercetin 3-O-glucosyltransferase/ transferase, transferring glycosyl groups
Sb09g000440.1	7.66967	0.000458366	PGIP1 (POLYGALACTURONASE INHIBITING PROTEIN 1); protein binding
Sb03g008280.1	7.54265	1.56776e-06	EDA35 (embryo sac development arrest 35)
Sb09g001260.1	7.52541	0.000313627	DNA binding / nucleic acid binding / zinc ion binding
Sb10g005940.1	7.47733	6.22364e-05	SRG1 (SENESCENCE-RELATED GENE 1); oxidoreductase, acting on diphenols and related substances as donors, oxygen as acceptor / oxidoreductase, acting on paired donors, with incorporation or reduction of molecular oxygen, 2-oxoglutarate as one donor, and inc
Sb06g001570.1	7.46859	4.8519e-07	maoC-like dehydratase domain-containing protein
Sb07g022165.1	7.41917	9.72976e-07	protein binding / zinc ion binding
Sb07g020290.1	7.3947	1.76604e-06	PUB18 (PLANT U-BOX 18); ubiquitin-protein ligase
Sb06g026410.1	7.39362	9.12376e-07	ABF2 (ABSCISIC ACID RESPONSIVE ELEMENTS-BINDING FACTOR 2); DNA binding / protein binding / transcription activator/ transcription factor
Sb06g017410.1	7.38567	1.19819e-05	unknown protein
Sb05g018933.1	7.38352	6.16995e-07
Sb10g010590.1	7.37801	2.12464e-07	UDP-glucoronosyl/UDP-glucosyl transferase family protein
Sb07g028860.1	7.30522	1.46846e-05	BIM2 (BES1-interacting Myc-like protein 2); DNA binding / transcription factor
Sb02g011050.1	7.30076	2.43497e-05	WRKY55; transcription factor
Sb03g045940.1	7.25421	1.09057e-05	uridine 5\'-monophosphate synthase / UMP synthase (PYRE-F) (UMPS)
Sb10g027830.1	7.03604	0.00295491	protein kinase family protein
Sb08g019900.1	7.03556	0.000156877	DNA binding / transcription factor
Sb07g004700.1	6.99824	1.79923e-05	TT4 (TRANSPARENT TESTA 4); naringenin-chalcone synthase
Sb10g011020.1	6.97979	1.49689e-05	YBR159; ketoreductase/ oxidoreductase
Sb10g010640.1	6.94829	2.07193e-05	GT72B1; UDP-glucosyltransferase/ UDP-glycosyltransferase/ transferase, transferring glycosyl groups
Sb09g022870.1	6.89714	0.00043131
Sb07g003230.1	6.87014	1.33249e-07	leucine-rich repeat transmembrane protein kinase, putative
Sb03g006090.1	6.85145	3.39535e-08	MT2A (METALLOTHIONEIN 2A); copper ion binding
Sb10g027485.1	6.82286	2.17228e-05
Sb07g021700.1	6.75275	4.69102e-05	ATCM2 (chorismate mutase 2); chorismate mutase
Sb02g024600.1	6.72805	2.47569e-05	pentatricopeptide (PPR) repeat-containing protein
Sb08g014570.1	6.7141	4.11018e-05
Sb01g016540.1	6.66943	3.79461e-07	unknown protein
Sb04g003300.1	6.66413	3.88567e-07	CAS1 (cycloartenol synthase 1); cycloartenol synthase
Sb04g036880.1	6.57622	6.49321e-06	KCS12 (3-KETOACYL-COA SYNTHASE 12); acyltransferase/ catalytic/ transferase, transferring acyl groups other than amino-acyl groups
Sb02g009120.1	6.5403	0.000137196	AAO3 (Abscisic ALDEHYDE OXIDASE 3); abscisic aldehyde oxidase/ aldehyde oxidase/ indole-3-acetaldehyde oxidase
Sb10g020980.1	6.53459	7.32509e-05	protein binding / zinc ion binding
Sb05g025735.1	6.53363	8.31438e-05
Sb04g028950.1	6.48223	2.74805e-06	unknown protein
Sb02g004433.1	6.38636	2.68185e-05	FRS5 (FAR1-related sequence 5); zinc ion binding
Sb02g030880.1	6.34969	0.000273342	pentatricopeptide (PPR) repeat-containing protein
Sb10g022420.2	6.25759	5.2292e-06
Sb02g009120.2	6.25043	0.000504838
Sb10g011000.1	6.24061	1.21495e-05	RLK (receptor lectin kinase); kinase
Sb05g026960.1	6.20934	0.00569803
Sb04g034760.1	6.20372	0.00226035	NF-YA5 (NUCLEAR FACTOR Y, SUBUNIT A5); specific transcriptional repressor/ transcription factor
Sb07g015080.1	6.19147	4.28775e-05
Sb04g019750.1	6.13195	0.000716858	ankyrin repeat family protein
Sb06g000510.1	6.12158	2.94722e-07	unknown protein
Sb02g000370.1	6.02195	9.96605e-06	ATRBP45A (RNA-binding protein 45A); RNA binding
Sb01g007430.1	6.00337	0.000117221	CYP81D2; electron carrier/ heme binding / iron ion binding / monooxygenase/ oxygen binding
Sb04g033350.1	5.98858	3.04536e-06	CB5-E (CYTOCHROME B5 ISOFORM E); heme binding
Sb03g006736.1	5.96755	0.000430416	ATP binding / kinase/ protein kinase/ protein serine/threonine kinase
Sb01g021780.1	5.9617	0.000918838	ATBPM1 (BTB-POZ and MATH domain 1); protein binding
Sb02g034140.1	5.94188	4.26426e-06	UGT71B1 (UDP-GLUCOSYL TRANSFERASE 71B1); UDP-glycosyltransferase/ quercetin 3-O-glucosyltransferase/ transferase, transferring glycosyl groups
Sb01g034790.1	5.94033	0.00134857
Sb03g007630.1	5.94027	3.08056e-05	seven in absentia (SINA) family protein
Sb10g026770.1	5.93535	3.30924e-05	ATBPM1 (BTB-POZ and MATH domain 1); protein binding
Sb10g010610.1	5.91978	4.03534e-05	GT72B1; UDP-glucosyltransferase/ UDP-glycosyltransferase/ transferase, transferring glycosyl groups
Sb08g023080.1	5.87981	0.000478442	unknown protein
Sb02g039140.1	5.86942	1.83883e-05	PAA1 (PROTEASOME ALPHA SUBUNIT A 1); endopeptidase/ peptidase/ threonine-type endopeptidase
Sb08g003350.1	5.85704	1.26422e-05	chloroplast nucleoid DNA-binding protein, putative
Sb03g013080.1	5.78833	3.41131e-05	pectinacetylesterase, putative
Sb03g009110.1	5.78408	0.000417334	transferase, transferring glycosyl groups
Sb03g011640.1	5.74795	0.000108308	MYB61 (MYB DOMAIN PROTEIN 61); DNA binding / transcription factor
Sb05g025240.1	5.74406	0.000283439	adenylylsulfate kinase, putative
Sb09g003460.1	5.71829	5.38532e-06	sucrose-phosphatase 1 (SPP1)
Sb09g001960.1	5.69444	2.52902e-05	unknown protein
Sb02g023590.1	5.67281	1.15184e-06	leucine-rich repeat transmembrane protein kinase, putative
Sb06g000500.1	5.66837	4.45534e-07	unknown protein
Sb07g012940.1	5.61859	1.58112e-05	formin homology 2 domain-containing protein / FH2 domain-containing protein
Sb03g024480.1	5.61429	0.0022398	SPX3 (SPX DOMAIN GENE 3)
Sb03g014430.1	5.53137	0.00117326	RBOHD (RESPIRATORY BURST OXIDASE HOMOLOGUE D); NAD(P)H oxidase
Sb02g035120.1	5.53025	0.00597803	SYP132 (SYNTAXIN OF PLANTS 132); SNAP receptor
Sb10g021940.1	5.52465	1.32707e-06	ESP1 (ENHANCED SILENCING PHENOTYPE 1)
Sb01g000950.1	5.51183	2.77957e-06	HTA6; DNA binding
Sb04g025440.1	5.51124	0.00011664	unknown protein
Sb06g030820.1	5.47025	9.04341e-07	UGT89B1 (UDP-GLUCOSYL TRANSFERASE 89B1); UDP-glycosyltransferase/ quercetin 3-O-glucosyltransferase/ quercetin 4\'-O-glucosyltransferase/ quercetin 7-O-glucosyltransferase/ transferase, transferring glycosyl groups / transferase, transferring hexosyl group
Sb02g033250.1	5.42535	0.00106184	diaminopimelate decarboxylase, putative / DAP carboxylase, putative
Sb01g017360.1	5.4169	1.43519e-06	unknown protein
Sb04g036890.1	5.41162	0.000167796	O-methyltransferase family 2 protein
Sb08g015550.1	5.41007	3.02546e-05	universal stress protein (USP) family protein
Sb01g037695.1	5.3478	6.11858e-06
Sb01g006560.1	5.34294	4.93022e-05	pentatricopeptide (PPR) repeat-containing protein
Sb08g020530.1	5.34152	3.29905e-05	ankyrin repeat family protein
Sb07g023100.1	5.33902	0.000563509	hydrolase
Sb07g014950.1	5.3367	9.35321e-05	zinc knuckle (CCHC-type) family protein
Sb09g005690.1	5.27473	2.37687e-06	OVA9 (ovule abortion 9); glutamine-tRNA ligase
Sb02g009130.1	5.26156	0.000562068	AAO1 (ARABIDOPSIS ALDEHYDE OXIDASE 1); aldehyde oxidase/ indole-3-acetaldehyde oxidase
Sb03g045170.1	5.25923	0.00017164	oxidoreductase, 2OG-Fe(II) oxygenase family protein
Sb09g030320.1	5.24737	0.000694132	BCS1 (CYTOCHROME BC1 SYNTHESIS); ATP binding / ATPase/ nucleoside-triphosphatase/ nucleotide binding
Sb02g005450.1	5.24408	1.27964e-06	CRR28 (CHLORORESPIRATORY REDUCTION28); endonuclease
Sb02g025420.1	5.22226	0.00128407	transferase, transferring glycosyl groups
Sb01g000230.1	5.19616	1.8505e-06	ATGSTT1 (GLUTATHIONE S-TRANSFERASE THETA 1); glutathione transferase
Sb08g014620.1	5.18938	2.37507e-07	COV1 (CONTINUOUS VASCULAR RING)
Sb08g002590.1	5.15878	5.88482e-05	WRKY46; transcription factor
Sb01g033080.1	5.1531	1.32877e-05	jacalin lectin family protein
Sb02g029080.1	5.12871	2.42397e-05	glycosyl hydrolase family 17 protein
Sb05g002676.1	5.12276	1.41134e-05	ATGLDH (L-GALACTONO-1,4-LACTONE DEHYDOROGENASE); L-gulono-1,4-lactone dehydrogenase/ galactonolactone dehydrogenase
Sb04g019783.1	5.11324	4.93084e-05	ankyrin repeat family protein
Sb09g028280.1	5.09027	0.000356798	ROPGEF8; Rho guanyl-nucleotide exchange factor
Sb05g027000.1	5.08244	0.000533555	disease resistance protein (CC-NBS class), putative
Sb06g018110.1	5.06715	3.14574e-05	aldo/keto reductase, putative
Sb09g026100.1	5.04618	0.00141891	PAP1 (PHYTOCHROME-ASSOCIATED PROTEIN 1); transcription factor
Sb08g019980.1	5.03327	1.11648e-06	RPP13 (RECOGNITION OF PERONOSPORA PARASITICA 13); ATP binding
Sb08g020990.1	4.97105	0.00177129
Sb08g000550.1	4.96876	0.000117589	ATFER4 (ferritin 4); binding / ferric iron binding / oxidoreductase/ transition metal ion binding
Sb04g008800.1	4.95389	7.31044e-06
Sb01g028770.1	4.95254	0.00021244	DHS2 (3-deoxy-d-arabino-heptulosonate 7-phosphate synthase); 3-deoxy-7-phosphoheptulonate synthase
Sb07g000550.1	4.95049	0.00283208	CYP71A25; electron carrier/ heme binding / iron ion binding / monooxygenase/ oxygen binding
Sb04g006780.1	4.94631	2.59396e-05	immunophilin / FKBP-type peptidyl-prolyl cis-trans isomerase family protein
Sb05g026840.1	4.93003	0.00458501	unknown protein
Sb07g005450.1	4.92271	1.3396e-05	pentatricopeptide (PPR) repeat-containing protein
Sb06g015670.1	4.92065	6.45144e-06	dienelactone hydrolase family protein
Sb03g000610.1	4.91713	6.08014e-05	ACOS5 (ACYL-COA SYNTHETASE 5); 4-coumarate-CoA ligase/ long-chain-fatty-acid-CoA ligase/ medium-chain-fatty-acid-CoA ligase
Sb03g008150.1	4.88789	0.00205649	receptor serine/threonine kinase, putative
Sb04g021205.1	4.88533	0.00104489
Sb02g031650.1	4.88074	0.000841384	diaminopimelate decarboxylase, putative / DAP carboxylase, putative
Sb01g028300.1	4.8801	2.14156e-05	armadillo/beta-catenin repeat family protein
Sb05g020310.1	4.87936	0.00197048	unknown protein
Sb06g000470.1	4.86973	0.00537928	unknown protein
Sb07g021340.1	4.86037	2.9986e-06	pentatricopeptide (PPR) repeat-containing protein
Sb05g022730.1	4.83988	5.43804e-05	CYP71B34; electron carrier/ heme binding / iron ion binding / monooxygenase/ oxygen binding
Sb06g000380.1	4.83504	0.000177568	unknown protein
Sb01g010160.1	4.80036	8.8089e-05
Sb03g030740.1	4.79193	0.000185261	ETT (ETTIN); DNA binding / transcription factor
Sb01g037900.1	4.79005	0.00036255	pectinesterase family protein
Sb06g018590.1	4.77936	0.000639601	monosaccharide transporter, putative
Sb03g032005.1	4.77402	0.000129171
Sb03g009810.1	4.76467	0.000569458	tyrosine decarboxylase, putative
Sb04g031010.1	4.75838	0.000153323	4CL3; 4-coumarate-CoA ligase
Sb01g026770.1	4.74887	2.28164e-06	hAT dimerisation domain-containing protein
Sb10g002980.2	4.74048	2.56017e-06
Sb10g010720.1	4.73888	1.26089e-05	oxidoreductase, 2OG-Fe(II) oxygenase family protein
Sb03g040110.1	4.73692	0.000238787	glycine-rich protein
Sb03g027670.1	4.73579	8.00585e-06	GDSL-motif lipase/hydrolase family protein
Sb08g005570.1	4.72299	1.88335e-05	protease inhibitor, putative
Sb07g029150.1	4.71933	8.50033e-06	ATHB6; DNA binding / protein binding / sequence-specific DNA binding / transcription activator/ transcription factor
Sb08g005630.1	4.69885	0.00298996	disease resistance protein (CC-NBS class), putative
Sb01g027270.1	4.6911	0.000204973
Sb07g020010.1	4.69079	0.000675346	pentatricopeptide (PPR) repeat-containing protein
Sb09g026290.1	4.68682	0.000187557
Sb01g011590.1	4.63921	6.64724e-07	zinc finger (CCCH-type) family protein
Sb05g026276.1	4.63337	7.28153e-06
Sb09g024900.1	4.62942	1.90352e-05
Sb01g019210.1	4.61052	0.00019674	meprin and TRAF homology domain-containing protein / MATH domain-containing protein
Sb03g013400.1	4.59805	2.64226e-05	GDSL-motif lipase/hydrolase family protein
Sb06g014950.1	4.56763	2.48012e-06	HAK5 (HIGH AFFINITY K+ TRANSPORTER 5); potassium ion transmembrane transporter/ potassium:sodium symporter
Sb06g001820.1	4.5662	2.31912e-05	60S ribosomal protein L7A (RPL7aB)
Sb03g024010.1	4.5617	2.28478e-05	tRNA (guanine-N7-)-methyltransferase
Sb05g021470.1	4.56142	3.27621e-06	unknown protein
Sb01g039140.1	4.55844	0.000878524
Sb01g041540.1	4.53169	1.23292e-05	PAP8 (PURPLE ACID PHOSPHATASE 8); acid phosphatase/ protein serine/threonine phosphatase
Sb09g004210.1	4.44761	0.00104304	TPR2 (TOPLESS-RELATED 2)
Sb04g010330.1	4.43725	7.08241e-05	subtilase family protein
Sb06g022440.1	4.42929	0.000172343	BGLU12 (BETA GLUCOSIDASE 12); catalytic/ cation binding / hydrolase, hydrolyzing O-glycosyl compounds
Sb08g003680.1	4.40763	0.000206767	heat shock protein-related
Sb08g004780.1	4.40266	3.5528e-05	emb1968 (embryo defective 1968); ATP binding / ATPase/ DNA binding / DNA clamp loader/ nucleoside-triphosphatase/ nucleotide binding
Sb05g018376.1	4.3926	3.43321e-05	ATP binding / DNA binding
Sb10g001230.1	4.36142	3.32461e-06	UGT71B5 (UDP-GLUCOSYL TRANSFERASE 71B5); UDP-glycosyltransferase/ quercetin 3-O-glucosyltransferase/ transferase, transferring glycosyl groups
Sb08g006690.2	4.36091	0.00615726
Sb03g033680.1	4.36081	4.0759e-06	pathogenesis-related family protein
Sb08g007310.1	4.34513	3.69522e-05	ATGSTF13; glutathione transferase
Sb02g033240.1	4.34045	0.00115229	xyloglucan:xyloglucosyl transferase, putative / xyloglucan endotransglycosylase, putative / endo-xyloglucan transferase, putative
Sb02g028370.1	4.31106	0.00243314	transcription factor jumonji (jmjC) domain-containing protein
Sb03g038170.1	4.29701	1.58506e-06	WRKY67; transcription factor
Sb02g032490.1	4.29683	4.803e-06	mitochondrial glycoprotein family protein / MAM33 family protein
Sb08g014350.1	4.29327	0.000357053	KIPK (KCBP-interacting protein kinase); kinase/ protein binding / protein kinase
Sb10g002090.1	4.28725	0.00169168	hydrolase, alpha/beta fold family protein
Sb04g024730.1	4.28309	1.164e-05	TT7 (TRANSPARENT TESTA 7); flavonoid 3\'-monooxygenase/ oxygen binding
Sb06g017400.1	4.27192	0.00154665	F-box family protein
Sb02g026510.1	4.26867	0.00227434	NAP (NAC-like, activated by AP3/PI); transcription factor
Sb10g021140.1	4.25988	0.000698587
Sb08g016600.1	4.2405	0.000160577	2-oxoglutarate-dependent dioxygenase, putative
Sb06g027382.1	4.21826	0.000463232	tRNA-splicing endonuclease positive effector-related
Sb01g045530.1	4.18496	2.43232e-05	emb1968 (embryo defective 1968); ATP binding / ATPase/ DNA binding / DNA clamp loader/ nucleoside-triphosphatase/ nucleotide binding
Sb08g004900.1	4.16683	9.6297e-06	SRT2 (SIRTUIN 2); DNA binding / NAD or NADH binding / NAD-dependent histone deacetylase/ zinc ion binding
Sb03g026860.1	4.15184	0.000945198	unknown protein
Sb02g010450.1	4.15179	8.23951e-05	flavin-containing monooxygenase family protein / FMO family protein
Sb02g025170.1	4.14295	0.0012361
Sb04g024710.1	4.14055	9.72007e-06	TT7 (TRANSPARENT TESTA 7); flavonoid 3\'-monooxygenase/ oxygen binding
Sb04g021830.1	4.13999	1.1197e-05	unknown protein
Sb02g035160.1	4.13501	1.09967e-05	xyloglucan:xyloglucosyl transferase, putative / xyloglucan endotransglycosylase, putative / endo-xyloglucan transferase, putative
Sb06g025980.1	4.12209	0.000249366	ATSBT1.3 (ARABIDOPSIS THALIANA SUBTILASE 1.3); identical protein binding / serine-type endopeptidase
Sb05g027400.1	4.1206	2.50557e-06
Sb06g027110.1	4.11935	0.000222174
Sb08g017520.1	4.10516	0.000114438	unknown protein
Sb01g001360.1	4.0968	7.91914e-05
Sb06g029100.1	4.09248	3.29693e-05	ATS2; 1-acylglycerol-3-phosphate O-acyltransferase/ acyltransferase
Sb01g011240.1	4.08921	0.000383913	ATRZ-1A; RNA binding / nucleotide binding
Sb03g012770.1	4.03755	1.7729e-05	PHS1 (PROPYZAMIDE-HYPERSENSITIVE 1); phosphoprotein phosphatase/ protein tyrosine/serine/threonine phosphatase
Sb04g022540.1	4.03065	1.28232e-05	OGG1 (8-OXOGUANINE-DNA GLYCOSYLASE 1); oxidized purine base lesion DNA N-glycosylase
Sb06g015520.1	4.02799	6.49433e-06	transcription factor-related
Sb10g031040.1	4.02724	0.0018968	SUS6 (SUCROSE SYNTHASE 6); UDP-glycosyltransferase/ sucrose synthase
Sb01g007610.1	4.01951	0.000357822	UDP-glucoronosyl/UDP-glucosyl transferase family protein
Sb05g027390.1	4.00999	5.93389e-05
Sb09g019310.1	3.99033	9.6123e-07	CPL4 (C-TERMINAL DOMAIN PHOSPHATASE-LIKE 4); phosphoprotein phosphatase
Sb03g038470.1	3.96494	0.00369119	amino acid transporter family protein
Sb02g035660.1	3.96075	1.03242e-05	Fh5 (FORMIN HOMOLOGY5); actin binding
Sb04g022250.1	3.95205	2.41581e-06	ATGSTF13; glutathione transferase
Sb08g022950.1	3.94399	7.81881e-06	ankyrin repeat family protein
Sb03g028240.1	3.92248	1.24261e-05	JAR1 (JASMONATE RESISTANT 1); ATP binding / adenylyltransferase/ catalytic/ jasmonate-amino synthetase
Sb04g021530.1	3.90453	0.000534133	unknown protein
Sb06g030910.1	3.90273	6.95331e-05	L-asparaginase, putative / L-asparagine amidohydrolase, putative
Sb07g026600.1	3.89693	3.29688e-06	ARA4; GTP binding / GTPase/ protein binding
Sb09g026400.1	3.88549	0.00120488	ATP binding / DNA binding / DNA-directed DNA polymerase/ nucleoside-triphosphatase/ nucleotide binding
Sb03g011470.1	3.88397	0.00206867	plastocyanin-like domain-containing protein
Sb10g010770.1	3.87416	6.82426e-05	ankyrin repeat family protein
Sb03g045070.1	3.86675	3.32835e-06	MES7 (METHYL ESTERASE 7); hydrolase/ hydrolase, acting on ester bonds / methyl indole-3-acetate esterase/ methyl salicylate esterase
Sb08g001950.1	3.85892	7.68064e-05	ATAPY1 (APYRASE 1); ATPase/ calmodulin binding / nucleotide diphosphatase
Sb03g025650.1	3.85831	1.57262e-05	disease resistance family protein
Sb08g000980.1	3.83596	0.0059294	peroxidase, putative
Sb10g008320.1	3.82631	1.04592e-05	sodium:solute symporter family protein
Sb05g001530.1	3.82428	2.3151e-06
Sb03g002690.1	3.82405	5.98435e-07	phosphoribosylaminoimidazole carboxylase, putative / AIR carboxylase, putative
Sb10g012230.1	3.81165	3.13179e-06	unknown protein
Sb02g022430.1	3.80776	0.000760251	scpl17 (serine carboxypeptidase-like 17); serine-type carboxypeptidase
Sb05g000700.1	3.79503	0.00268885
Sb09g001375.1	3.79254	6.65711e-05	ankyrin repeat family protein
Sb08g008420.1	3.78576	6.79815e-06	S-locus lectin protein kinase family protein
Sb0246s002010	3.77796	0.00725283
Sb01g013180.1	3.77622	1.39652e-05	unknown protein
Sb05g018540.1	3.76634	0.00171029	ATP binding / DNA binding
Sb10g007430.1	3.76546	0.00459898	glycine-rich protein
Sb06g018380.1	3.76193	0.000965539
Sb07g000510.1	3.75695	0.00013266	CYP71B34; electron carrier/ heme binding / iron ion binding / monooxygenase/ oxygen binding
Sb10g030470.1	3.75218	0.00147362	bHLH093 (beta HLH protein 93); DNA binding / transcription factor
Sb01g031180.1	3.74521	0.000878648	HCF208 (HIGH CHLOROPHYLL FLUORESCENCE 208)
Sb06g028940.1	3.74019	5.90939e-06
Sb01g017350.1	3.73996	8.80246e-06	ubiquitin thiolesterase
Sb01g019780.1	3.72346	0.000484708	zinc finger CONSTANS-related
Sb03g002500.1	3.71385	7.65665e-05	TSF (TWIN SISTER OF FT); phosphatidylethanolamine binding
Sb08g002170.1	3.69055	4.36487e-06
Sb07g000500.1	3.68991	9.07139e-05	CYP71A21; electron carrier/ heme binding / iron ion binding / monooxygenase/ oxygen binding
Sb01g038070.1	3.6837	0.000492631	SCAR2 (SCAR HOMOLOG 2)
Sb06g029610.1	3.6611	0.000629702	BAN (BANYULS); oxidoreductase
Sb03g008980.1	3.6591	1.7192e-06	HYD1 (HYDRA1); C-8 sterol isomerase
Sb08g000750.1	3.64379	0.00242589	lectin protein kinase, putative
Sb09g025550.1	3.63783	0.00082363	O-methyltransferase family 2 protein
Sb01g017390.1	3.63016	2.16011e-05	ubiquitin thiolesterase
Sb09g003250.1	3.62505	0.00422306
Sb03g038470.1	3.62262	0.00406916	amino acid transporter family protein
Sb05g020920.1	3.6068	3.17441e-05	patatin-related
Sb01g019590.1	3.60325	0.00138807	CER1 protein, putative
Sb09g018280.1	3.60241	0.000210222
Sb10g021663.1	3.58533	0.000118285	AGL62 (Agamous-like 62); DNA binding / transcription factor
Sb10g011110.1	3.58304	5.60726e-05	chloroplast nucleoid DNA-binding protein, putative
Sb01g000270.1	3.57914	2.92959e-05	unknown protein
Sb08g004980.1	3.57776	0.00216653	AAP3; amino acid transmembrane transporter
Sb09g022120.1	3.57219	9.02632e-06	unknown protein
Sb09g027700.1	3.56733	0.00188843	transferase, transferring glycosyl groups
Sb08g006680.1	3.55749	1.25881e-05	ATGSTZ2; catalytic/ glutathione transferase
Sb04g003000.1	3.55541	1.85335e-06	splicing factor, putative
Sb10g025250.1	3.5543	5.13404e-05	PAP26 (PURPLE ACID PHOSPHATASE 26); acid phosphatase/ protein serine/threonine phosphatase
Sb06g033340.1	3.5421	1.50055e-06
Sb04g035980.1	3.53697	2.90597e-06	ARR12 (ARABIDOPSIS RESPONSE REGULATOR 12); transcription factor/ two-component response regulator
Sb04g029430.1	3.52467	1.65752e-05	SET domain-containing protein
Sb09g007980.1	3.52298	3.34936e-06
Sb04g025790.1	3.51613	0.000899386	CRK10 (CYSTEINE-RICH RLK10); ATP binding / kinase/ protein kinase/ protein serine/threonine kinase/ protein tyrosine kinase
Sb03g005240.1	3.49817	0.00021026	pyruvate decarboxylase, putative
Sb01g017400.1	3.49232	0.00565236	unknown protein
Sb03g007330.1	3.48678	5.58209e-06	ENDO4 (endonuclease 4); T/G mismatch-specific endonuclease/ endonuclease/ nucleic acid binding / single-stranded DNA specific endodeoxyribonuclease
Sb01g015990.1	3.48563	0.000441303	HAK5 (HIGH AFFINITY K+ TRANSPORTER 5); potassium ion transmembrane transporter/ potassium:sodium symporter
Sb03g033890.1	3.4831	4.68999e-05	UDP-glucoronosyl/UDP-glucosyl transferase family protein
Sb02g000460.1	3.48163	0.00159954	GA2OX8 (GIBBERELLIN 2-OXIDASE 8); gibberellin 2-beta-dioxygenase
Sb02g001910.1	3.47151	0.00620147	unknown protein
Sb02g032470.1	3.46577	1.72889e-05	ATX2 (ARABIDOPSIS TRITHORAX-LIKE PROTEIN 2); DNA binding / histone methyltransferase(H3-K4 specific)
Sb01g012460.1	3.45198	0.0045044	myb family transcription factor
Sb07g028430.1	3.45139	0.00043723	WRKY33; transcription factor
Sb01g029160.1	3.44916	9.64925e-06	unknown protein
Sb04g034520.1	3.4463	0.0069752	EFE (ETHYLENE-FORMING ENZYME); 1-aminocyclopropane-1-carboxylate oxidase
Sb02g022440.1	3.4425	0.00214243	HCT (HYDROXYCINNAMOYL-COA SHIKIMATE/QUINATE HYDROXYCINNAMOYL TRANSFERASE); quinate O-hydroxycinnamoyltransferase/ shikimate O-hydroxycinnamoyltransferase/ transferase
Sb01g042480.1	3.43438	0.00322997	leucine-rich repeat transmembrane protein kinase, putative
Sb05g018443.1	3.42199	7.9033e-05	ATP binding / DNA binding
Sb10g000600.1	3.42085	2.25335e-05	MIND; ATPase/ calcium-dependent ATPase/ protein binding / protein homodimerization
Sb06g000980.1	3.41262	1.50879e-05
Sb08g002070.1	3.40919	1.50422e-05
Sb09g005260.1	3.40419	1.54153e-05	nucleic acid binding
Sb03g029730.1	3.403	0.000429707	unknown protein
Sb05g002410.1	3.40079	0.000207053	calcium-binding EF hand family protein
Sb04g025980.1	3.39947	0.00105505	transport protein-related
Sb07g029030.1	3.39117	5.77431e-05	2-nitropropane dioxygenase family / NPD family
Sb01g007020.1	3.38907	4.22967e-05
Sb02g002700.1	3.38262	0.0045546
Sb03g027640.1	3.37102	0.00141304
Sb03g043820.1	3.36602	0.000156885	EMS1 (EXCESS MICROSPOROCYTES1); kinase/ transmembrane receptor protein kinase
Sb04g030040.1	3.36431	1.47174e-05	DNA-binding protein-related
Sb06g017140.1	3.35973	2.07551e-05
Sb09g004590.1	3.3576	1.22931e-06	ECT7 (evolutionarily conserved C-terminal region 7)
Sb01g012040.1	3.33301	0.000207281	ankyrin repeat family protein
Sb02g042725.1	3.33157	0.000110981	tRNA-splicing endonuclease positive effector-related
Sb04g006087.1	3.32762	2.83474e-05	ABC transporter family protein
Sb08g003060.1	3.32386	0.000313818	UF3GT (udp-glucose:flavonoid 3-O-glucosyltransferase); transferase, transferring glycosyl groups
Sb05g027415.1	3.32239	1.16594e-05
Sb06g022420.1	3.32102	9.00483e-05	BGLU46 (BETA GLUCOSIDASE 46); catalytic/ cation binding / hydrolase, hydrolyzing O-glycosyl compounds
Sb02g034610.1	3.3103	0.00027586
Sb02g025780.1	3.30917	1.37659e-05	unknown protein
Sb01g016820.1	3.30118	3.57129e-05	bile acid:sodium symporter family protein
Sb05g027410.1	3.29532	2.78389e-05
Sb02g033650.1	3.2948	0.000552918	transmembrane transporter
Sb08g018170.1	3.29153	1.22633e-05	ATBZIP53 (BASIC REGION/LEUCINE ZIPPER MOTIF 53); DNA binding / protein heterodimerization/ sequence-specific DNA binding / transcription factor
Sb10g022420.1	3.29113	3.76577e-05	ATP binding / carbohydrate binding / kinase/ protein kinase/ protein serine/threonine kinase/ protein tyrosine kinase/ sugar binding
Sb03g010140.1	3.28843	7.18614e-05	IMPL2 (MYO-INOSITOL MONOPHOSPHATASE LIKE 2); 3\'(2\'),5\'-bisphosphate nucleotidase/ L-galactose-1-phosphate phosphatase/ inositol or phosphatidylinositol phosphatase/ inositol-1(or 4)-monophosphatase
Sb04g032260.2	3.28597	0.000276839
Sb10g003220.1	3.28342	0.000222871
Sb01g015040.1	3.28329	6.53732e-05	BR6OX2 (BRASSINOSTEROID-6-OXIDASE 2); monooxygenase/ oxygen binding
Sb06g013840.1	3.27928	0.000529709	disease resistance protein (NBS-LRR class), putative
Sb03g007330.3	3.27603	1.83451e-05
Sb03g007330.2	3.27051	8.6991e-06
Sb08g019260.1	3.26714	2.74726e-05	GAUT13 (Galacturonosyltransferase 13); polygalacturonate 4-alpha-galacturonosyltransferase/ transferase, transferring glycosyl groups / transferase, transferring hexosyl groups
Sb10g001890.1	3.25862	1.09418e-05	ATB2; oxidoreductase
Sb01g047790.1	3.25573	0.000124693	unknown protein
Sb02g026740.1	3.25116	0.000107254	ICK3; cyclin-dependent protein kinase inhibitor
Sb02g033220.1	3.24798	6.56837e-06	amidase family protein
Sb06g018330.1	3.24575	0.000286337	unknown protein
Sb07g002010.1	3.24106	0.000182197	unknown protein
Sb07g021910.1	3.23084	3.55824e-06	zinc finger (C3HC4-type RING finger) family protein
Sb01g045850.1	3.22941	0.000263327	ATCSLA09; mannan synthase/ transferase, transferring glycosyl groups
Sb02g040040.1	3.22645	0.0018776
Sb04g029700.1	3.22348	4.40283e-06	IBR5 (INDOLE-3-BUTYRIC ACID RESPONSE 5); MAP kinase phosphatase/ protein tyrosine/serine/threonine phosphatase
Sb01g049480.1	3.2204	0.000617307	crr1 (chlororespiration reduction 1); dihydrodipicolinate reductase
Sb06g030710.1	3.21872	0.00010015
Sb04g023760.1	3.2136	0.00451756
Sb05g027640.1	3.19382	0.000265957	CYP71B2 (CYTOCHROME P450 71B2); electron carrier/ heme binding / iron ion binding / monooxygenase/ oxygen binding
Sb02g023760.1	3.18321	0.00175399	unknown protein
Sb06g033560.1	3.16934	0.000879566	aspartyl protease family protein
Sb09g007420.1	3.15363	0.00176226	ROP9 (RHO-RELATED PROTEIN FROM PLANTS 9); GTP binding
Sb05g026250.1	3.14824	0.000889634	SCL14 (SCARECROW-LIKE 14); transcription factor
Sb06g023020.1	3.14045	0.000117671	YSL7 (YELLOW STRIPE LIKE 7); oligopeptide transporter
Sb10g004990.1	3.13199	0.000634323
Sb02g026420.1	3.13071	8.61266e-05	prolyl oligopeptidase family protein
Sb10g002600.2	3.12432	0.000686431
Sb07g026080.1	3.12261	1.9743e-05	binding
Sb01g002730.1	3.12241	2.64992e-05	mitochondrial transcription termination factor family protein / mTERF family protein
Sb03g026700.1	3.11426	0.00024103	senescence-associated protein-related
Sb07g001906.1	3.11131	1.40692e-05
Sb01g049350.1	3.1087	0.00141676	CDC2 (CELL DIVISION CONTROL 2); cyclin-dependent protein kinase/ kinase/ protein binding / protein kinase
Sb04g030720.1	3.09806	9.19629e-06	pectinacetylesterase family protein
Sb09g006910.1	3.09563	0.00173281	UGT72B3 (UDP-GLUCOSYL TRANSFERASE 72B3); UDP-glycosyltransferase/ quercetin 3-O-glucosyltransferase/ transferase, transferring glycosyl groups
Sb09g000410.1	3.09195	0.00510936	AFH1 (FORMIN HOMOLOGY 1); actin binding / actin filament binding / protein binding
Sb07g001940.1	3.06671	0.000261827	unknown protein
Sb02g022560.1	3.0644	1.97139e-05	NADK3 (NAD(H) KINASE 3); NAD+ kinase/ NADH kinase
Sb05g018923.1	3.06385	2.43482e-05
Sb01g000260.1	3.04547	0.00217027	pentatricopeptide (PPR) repeat-containing protein
Sb03g036170.2	3.03629	0.000615011
Sb03g003860.1	3.0361	7.38967e-06	unknown protein
Sb09g019540.1	3.03446	9.40181e-06	unknown protein
Sb03g032480.1	3.02987	0.001025	jacalin lectin family protein
Sb01g034180.1	3.02759	0.00114028	amino acid permease family protein
Sb07g005610.1	3.0268	7.8803e-05	DNA binding
Sb03g009880.1	3.01454	0.00572643	zinc finger (CCCH type) helicase family protein
Sb02g043170.1	3.00985	0.000710529	GAUT7 (GALACTURONOSYLTRANSFERASE 7); polygalacturonate 4-alpha-galacturonosyltransferase/ transferase, transferring glycosyl groups
Sb07g028550.1	3.00611	5.1776e-05	WD-40 repeat family protein
Sb03g012910.1	3.00253	9.24688e-05	BCE2; acetyltransferase/ alpha-ketoacid dehydrogenase/ dihydrolipoamide branched chain acyltransferase
Sb09g025570.1	2.99313	0.00242474	O-methyltransferase family 2 protein
Sb04g025150.1	2.98639	0.000433544	ankyrin repeat family protein
Sb03g036170.1	2.98588	0.000677786	jacalin lectin family protein
Sb04g021590.1	2.97748	0.00102598	CCH (COPPER CHAPERONE); copper chaperone
Sb03g006630.1	2.96949	0.000377359	aspartyl protease family protein
Sb10g009165.1	2.96511	1.36668e-05
Sb08g018586.1	2.95518	0.000151324
Sb05g009140.1	2.95157	0.000470118	disease resistance protein (NBS-LRR class), putative
Sb08g004310.1	2.95155	5.87622e-06	Ssu72-like family protein
Sb04g035950.1	2.9474	4.19648e-05	mevalonate diphosphate decarboxylase, putative
Sb03g045050.1	2.9332	5.74534e-06	MES1 (METHYL ESTERASE 1); hydrolase, acting on ester bonds / methyl indole-3-acetate esterase/ methyl jasmonate esterase/ methyl salicylate esterase
Sb04g023780.1	2.92756	0.00284748	ATCOAB (4-phospho-panto-thenoylcysteine synthetase); catalytic/ phosphopantothenate--cysteine ligase
Sb04g007280.1	2.92735	1.54177e-05
Sb08g023170.1	2.92706	0.000142164	glycosyltransferase family 14 protein / core-2/I-branching enzyme family protein
Sb01g047200.1	2.92376	0.00263366	unknown protein
Sb01g041840.1	2.92129	0.000961746	unknown protein
Sb01g029940.1	2.92084	5.03515e-05	exonuclease family protein
Sb04g005560.1	2.91912	0.00679084	RNA recognition motif (RRM)-containing protein
Sb10g009290.1	2.91213	0.00175168	TSO2 (TSO meaning \'ugly\' in Chinese); oxidoreductase/ ribonucleoside-diphosphate reductase/ transition metal ion binding
Sb04g037670.1	2.9109	0.000465697	transmembrane protein, putative
Sb03g012785.1	2.90539	1.78368e-05	PHS1 (PROPYZAMIDE-HYPERSENSITIVE 1); phosphoprotein phosphatase/ protein tyrosine/serine/threonine phosphatase
Sb08g017420.1	2.90362	0.000751364	unknown protein
Sb10g002970.1	2.9012	0.000297855	FSD3 (FE SUPEROXIDE DISMUTASE 3); superoxide dismutase
Sb02g042460.1	2.8979	0.00300217	C2 domain-containing protein
Sb04g028970.1	2.88962	0.000105027	pentatricopeptide (PPR) repeat-containing protein
Sb03g045050.2	2.8884	6.3098e-06
Sb06g022853.1	2.88781	0.00299421	unknown protein
Sb01g001060.1	2.88239	2.05893e-05	tRNA-binding region domain-containing protein
Sb07g028620.1	2.88034	6.07271e-05	AtSIP1 (Arabidopsis thaliana seed imbibition 1); hydrolase, hydrolyzing O-glycosyl compounds
Sb08g003980.1	2.87909	0.00536082	pentatricopeptide (PPR) repeat-containing protein
Sb03g028420.1	2.87798	4.78776e-05	late embryogenesis abundant protein, putative / LEA protein, putative
Sb01g016120.1	2.87023	4.31694e-05	MATE efflux family protein
Sb01g042740.1	2.86562	0.00143695	FRD3 (FERRIC REDUCTASE DEFECTIVE 3); antiporter/ transporter
Sb04g025010.1	2.86547	0.00473826	unknown protein
Sb03g043210.1	2.86537	0.00564564	REF6 (RELATIVE OF EARLY FLOWERING 6); nucleic acid binding / transcription factor/ zinc ion binding
Sb01g033510.1	2.86334	0.000246555	ATL6; protein binding / zinc ion binding
Sb05g024900.1	2.84893	5.8272e-05	disease resistance protein (CC-NBS class), putative
Sb01g040790.1	2.84832	0.000243063	EMB1144 (embryo defective 1144); chorismate synthase
Sb01g042490.1	2.84819	0.000271314	RD20 (RESPONSIVE TO DESSICATION 20); calcium ion binding
Sb06g015340.1	2.84671	3.66393e-05	DNA-binding S1FA family protein
Sb07g001870.1	2.84566	0.000178178	unknown protein
Sb10g001080.1	2.84274	0.00190284
Sb08g006650.1	2.84078	0.000945478
Sb09g029860.1	2.83935	3.41149e-05	late embryogenesis abundant protein, putative / LEA protein, putative
Sb10g009065.1	2.83847	0.00136762	GTP binding / RNA binding
Sb09g005410.1	2.82411	5.72147e-05
Sb08g000650.1	2.82295	6.02196e-06	unknown protein
Sb10g009170.1	2.82191	0.000132096	caleosin-related family protein
Sb01g000446.1	2.82098	0.000182423	unknown protein
Sb01g015650.1	2.82067	0.00288714	CAS1 (cycloartenol synthase 1); cycloartenol synthase
Sb04g006480.1	2.82054	0.000403403	LOX2 (LIPOXYGENASE 2); lipoxygenase
Sb02g024760.1	2.8181	0.00490473	WRKY18; transcription factor
Sb04g006480.2	2.81767	0.00025728
Sb01g027280.1	2.80638	0.000138904	PTR1 (PEPTIDE TRANSPORTER 1); dipeptide transporter/ transporter/ tripeptide transporter
Sb09g000460.1	2.80495	0.000364472	serpin, putative / serine protease inhibitor, putative
Sb06g020870.1	2.79912	0.00662868	SYN4 (SISTER CHROMATID COHESION 1 PROTEIN 4)
Sb03g034310.1	2.79697	0.000323041	kinesin motor protein-related
Sb03g033870.1	2.79673	0.000121288	UDP-glucoronosyl/UDP-glucosyl transferase family protein
Sb08g002620.2	2.79475	0.00173983
Sb10g002590.1	2.79238	0.00190483	lectin protein kinase family protein
Sb06g017640.1	2.79188	1.68396e-05	electron carrier/ protein disulfide oxidoreductase
Sb07g008530.1	2.77716	0.00340603	GDU1 (GLUTAMINE DUMPER 1)
Sb01g021960.1	2.77362	0.00024012	acylaminoacyl-peptidase-related
Sb07g001960.1	2.77287	1.89691e-05	unknown protein
Sb08g001790.1	2.77135	4.71524e-06	unknown protein
Sb06g031020.1	2.77078	7.29157e-05	ENDO 2 (endonuclease 2); T/G mismatch-specific endonuclease/ endonuclease/ nucleic acid binding / single-stranded DNA specific endodeoxyribonuclease
Sb07g004790.1	2.76788	0.000121454
Sb07g019450.1	2.76756	0.00380477	aspartyl protease family protein
Sb09g019710.1	2.76493	0.00401087	GDSL-motif lipase/hydrolase family protein
Sb05g006030.1	2.76064	3.3917e-05	unknown protein
Sb09g002620.1	2.75485	1.43078e-05	unknown protein
Sb03g039610.2	2.74961	0.0019009
Sb01g039940.1	2.74653	0.00130492	DAR2 (DA1-RELATED PROTEIN 2); zinc ion binding
Sb04g000730.1	2.74154	0.0003797	CYP89A9; electron carrier/ heme binding / iron ion binding / monooxygenase/ oxygen binding
Sb10g000880.1	2.7406	0.000131317	haloacid dehalogenase-like hydrolase family protein
Sb08g002520.1	2.73995	0.00504109	WRKY54; transcription factor
Sb03g032480.1	2.73701	0.00134416	jacalin lectin family protein
Sb08g002620.1	2.73623	0.00133731	chalcone-flavanone isomerase family protein
Sb10g023910.1	2.732	7.71857e-06	unknown protein
Sb06g021460.1	2.73094	0.00193805	TSO2 (TSO meaning \'ugly\' in Chinese); oxidoreductase/ ribonucleoside-diphosphate reductase/ transition metal ion binding
Sb06g022410.1	2.72999	0.000533748	BGLU46 (BETA GLUCOSIDASE 46); catalytic/ cation binding / hydrolase, hydrolyzing O-glycosyl compounds
Sb07g024140.3	2.72774	1.20532e-05
Sb06g000280.1	2.72567	5.65093e-05	EDA40 (embryo sac development arrest 40); protein binding / ubiquitin-protein ligase/ zinc ion binding
Sb03g039610.1	2.72344	0.0022831	PCL1 (PHYTOCLOCK 1); DNA binding / transcription factor
Sb09g022090.1	2.72061	0.00032638	PHT4;2 (PHOSPHATE TRANSPORTER 4;2); carbohydrate transmembrane transporter/ inorganic phosphate transmembrane transporter/ organic anion transmembrane transporter/ sugar:hydrogen symporter
Sb01g050510.1	2.71804	0.000126779	formyltetrahydrofolate deformylase/ hydroxymethyl-, formyl- and related transferase/ methyltransferase
Sb04g028800.1	2.71693	0.000818497
Sb01g015360.1	2.71656	0.000594208	CYP71B2 (CYTOCHROME P450 71B2); electron carrier/ heme binding / iron ion binding / monooxygenase/ oxygen binding
Sb03g008310.1	2.71087	0.00583099	universal stress protein (USP) family protein
Sb04g028120.1	2.70831	0.00252653	unknown protein
Sb03g002170.1	2.70646	0.000764565	RNA recognition motif (RRM)-containing protein
Sb02g034990.1	2.70588	0.00136553	unknown protein
Sb02g000220.1	2.70393	0.000209497	CYP93D1; electron carrier/ heme binding / iron ion binding / monooxygenase/ oxygen binding
Sb02g010710.1	2.70324	1.35951e-05
Sb07g024140.1	2.70289	1.21544e-05	ATVAMP727 (VESICLE-ASSOCIATED MEMBRANE PROTEIN 727)
Sb04g036900.1	2.70228	0.00357264	O-methyltransferase family 2 protein
Sb03g006910.1	2.6963	2.88738e-05	ATHSP17.4
Sb01g036330.1	2.6947	0.00498397	SAC52 (SUPPRESSOR OF ACAULIS 52); structural constituent of ribosome
Sb01g044220.1	2.69466	2.05819e-05	C2 domain-containing protein
Sb10g023740.1	2.69416	0.00200998	ABC transporter family protein
Sb02g039370.1	2.68538	0.000678652	SRF6 (STRUBBELIG-RECEPTOR FAMILY 6); ATP binding / protein binding / protein kinase/ protein serine/threonine kinase/ protein tyrosine kinase
Sb02g010030.1	2.68358	0.000825553	UDP-glucose:sterol glucosyltransferase (UGT80A2)
Sb04g024340.1	2.68283	0.000300748	epoxide hydrolase, putative
Sb05g024010.1	2.68104	0.00153372
Sb09g019490.1	2.67133	0.000480492	unknown protein
Sb05g024390.1	2.66791	0.00522965	PLP4 (PATATIN-LIKE PROTEIN 4); nutrient reservoir
Sb01g033180.1	2.66384	7.77715e-05	transporter-related
Sb09g004870.1	2.65337	0.000471818	DNA binding / transcription factor
Sb02g033210.1	2.6457	5.23936e-05	amidase family protein
Sb01g012560.1	2.64174	0.00411637	unknown protein
Sb01g009880.1	2.63171	0.00038421	GAD; calmodulin binding / glutamate decarboxylase
Sb10g006260.1	2.62736	4.47797e-05	RAP2.12; DNA binding / transcription factor
Sb07g028540.1	2.62735	8.48972e-05	WIP1 (WPP-DOMAIN INTERACTING PROTEIN 1); protein heterodimerization/ protein homodimerization
Sb09g001300.1	2.62133	0.000198379
Sb07g025900.1	2.621	0.0044701	DC1 domain-containing protein
Sb06g018630.1	2.61988	0.000807551	monosaccharide transporter, putative
Sb02g010351.1	2.61946	0.000716786	flavin-containing monooxygenase family protein / FMO family protein
Sb03g026220.1	2.61908	0.000928107	aminotransferase-related
Sb07g022670.3	2.61102	0.00664313
Sb02g029530.1	2.60678	0.00055729	basic helix-loop-helix (bHLH) family protein
Sb10g004340.1	2.60543	2.65343e-05	oxidoreductase/ oxidoreductase, acting on paired donors, with incorporation or reduction of molecular oxygen, 2-oxoglutarate as one donor, and incorporation of one atom each of oxygen into both donors
Sb01g033110.1	2.60501	0.000138146
Sb07g026610.1	2.60474	0.00110495	basic helix-loop-helix (bHLH) family protein
Sb04g021760.1	2.6045	7.10482e-05
Sb10g012770.3	2.60423	0.000374986
Sb04g009870.1	2.59668	3.34989e-05	PAI1 (PHOSPHORIBOSYLANTHRANILATE ISOMERASE 1); phosphoribosylanthranilate isomerase
Sb09g016460.1	2.59175	0.00640999	MRH1 (morphogenesis of root hair 1); ATP binding / protein binding / protein kinase/ protein serine/threonine kinase/ protein tyrosine kinase
Sb07g020400.1	2.5874	0.000809399	transferase family protein
Sb06g023905.1	2.58603	0.000896665	unknown protein
Sb02g032480.1	2.58472	0.000914412
Sb10g004150.1	2.5842	0.00681296	pentatricopeptide (PPR) repeat-containing protein
Sb03g030360.1	2.58154	7.92455e-05	dehydratase family
Sb02g010910.1	2.58059	0.00215056	C4H (CINNAMATE-4-HYDROXYLASE); trans-cinnamate 4-monooxygenase
Sb06g029970.1	2.575	7.47923e-05
Sb02g037630.1	2.57454	0.00056811	zinc finger (CCCH-type) family protein / RNA recognition motif (RRM)-containing protein
Sb04g009090.1	2.5741	0.000804012	GDSL-motif lipase/hydrolase family protein
Sb03g025280.1	2.57288	0.00588255	protein kinase family protein
Sb02g022140.1	2.56467	0.000900973	AtRABA1f (Arabidopsis Rab GTPase homolog A1f); GTP binding
Sb02g004160.1	2.56186	0.00122099	AKT1 (ARABIDOPSIS K TRANSPORTER 1); cyclic nucleotide binding / inward rectifier potassium channel
Sb10g003300.1	2.56181	5.87511e-05	NAMT1; S-adenosylmethionine-dependent methyltransferase
Sb04g004360.1	2.55973	0.00057709	plastocyanin-like domain-containing protein
Sb01g050270.1	2.55953	0.000304525	unknown protein
Sb09g025730.1	2.55875	0.000266534	AHB1 (ARABIDOPSIS HEMOGLOBIN 1); oxygen binding / oxygen transporter
Sb02g021133.1	2.55803	0.000801455	unknown protein
Sb03g010400.1	2.55783	0.000112431	translin family protein
Sb01g005380.2	2.55752	6.21401e-05
Sb08g014630.1	2.55718	5.32431e-05	L-galactose dehydrogenase (L-GalDH)
Sb05g023240.1	2.55671	0.00058181	GT72B1; UDP-glucosyltransferase/ UDP-glycosyltransferase/ transferase, transferring glycosyl groups
Sb09g000850.1	2.55387	8.56142e-06
Sb01g020930.1	2.55247	0.00129515	PGK1 (PHOSPHOGLYCERATE KINASE 1); phosphoglycerate kinase
Sb06g022390.1	2.55215	0.00180432	BGLU11 (BETA GLUCOSIDASE 11); hydrolase, hydrolyzing O-glycosyl compounds
Sb10g019710.1	2.55181	0.00035894	PAI1 (PHOSPHORIBOSYLANTHRANILATE ISOMERASE 1); phosphoribosylanthranilate isomerase
Sb02g009980.1	2.55071	2.6854e-05	unknown protein
Sb01g036480.1	2.55062	0.00299638	ATGH9A1 (ARABIDOPSIS THALIANA GLYCOSYL HYDROLASE 9A1); cellulase/ hydrolase, hydrolyzing O-glycosyl compounds
Sb07g005175.1	2.54918	0.000302652	unknown protein
Sb06g014504.1	2.5445	0.00392143	ESD4 (EARLY IN SHORT DAYS 4); SUMO-specific protease/ cysteine-type peptidase
Sb10g028680.1	2.52948	0.00357963	ATEXO70G1 (exocyst subunit EXO70 family protein G1); protein binding
Sb03g010400.2	2.52051	8.53353e-05
Sb10g020017.1	2.5201	0.000416814	SWEETIE (SWEETIE); binding
Sb04g028126.1	2.51538	7.06457e-05	transcription factor-related
Sb04g017450.1	2.51366	0.00265186	inositol 1,3,4-trisphosphate 5/6-kinase
Sb09g028275.1	2.51282	3.30516e-05	unknown protein
Sb08g003156.1	2.51182	4.09536e-05
Sb10g003940.1	2.5068	0.00117779	FT (FLOWERING LOCUS T); phosphatidylethanolamine binding / protein binding
Sb01g008390.1	2.50398	1.90177e-05	emp24/gp25L/p24 protein-related
Sb08g001305.1	2.49819	0.0030897	pentatricopeptide (PPR) repeat-containing protein
Sb07g029120.1	2.49716	0.000171507	unknown protein
Sb01g003330.1	2.49446	0.000313071	TT5 (TRANSPARENT TESTA 5); chalcone isomerase
Sb05g023250.1	2.49296	0.000658881	GT72B1; UDP-glucosyltransferase/ UDP-glycosyltransferase/ transferase, transferring glycosyl groups
Sb05g019826.1	2.48895	0.00687415	TT4 (TRANSPARENT TESTA 4); naringenin-chalcone synthase
Sb09g016460.2	2.48607	0.00744679
Sb03g036450.1	2.48594	0.00498883	disease resistance protein (NBS-LRR class), putative
Sb05g027180.1	2.48175	0.000183192	ACLA-3; ATP citrate synthase
Sb04g026560.1	2.47878	0.00555588	pal1 (Phe ammonia lyase 1); phenylalanine ammonia-lyase
Sb06g018460.1	2.47824	0.00170305	AtUGT85A2 (UDP-glucosyl transferase 85A2); UDP-glycosyltransferase/ glucuronosyltransferase/ transferase, transferring glycosyl groups
Sb03g046850.1	2.47818	3.34429e-05	YKT61
Sb04g028130.1	2.47814	0.00047948	zinc finger (C3HC4-type RING finger) family protein
Sb02g006070.1	2.47261	5.02291e-05	unknown protein
Sb09g003580.1	2.46715	0.000806927	PHD finger family protein
Sb07g022530.1	2.46486	0.000227222	CKX7 (CYTOKININ OXIDASE 7); cytokinin dehydrogenase/ oxidoreductase
Sb08g021130.1	2.46343	0.0039373	protein kinase family protein
Sb09g022270.1	2.46328	0.00405949	RPL (REPLUMLESS); DNA binding / sequence-specific DNA binding / transcription factor
Sb02g035510.1	2.46151	0.00274563	CRK10 (CYSTEINE-RICH RLK10); ATP binding / kinase/ protein kinase/ protein serine/threonine kinase/ protein tyrosine kinase
Sb05g023760.1	2.46128	0.000165288	peptidyl-prolyl cis-trans isomerase cyclophilin-type family protein
Sb03g043420.1	2.45889	0.00110324
Sb05g000620.1	2.4575	3.82569e-05	unknown protein
Sb08g016500.1	2.44994	0.00462503	YUC6 (YUCCA6); FAD binding / NADP or NADPH binding / flavin-containing monooxygenase/ monooxygenase/ oxidoreductase
Sb09g026030.1	2.44443	0.000130501	AHP4 (HPT PHOSPHOTRANSMITTER 4); histidine phosphotransfer kinase/ transferase, transferring phosphorus-containing groups
Sb05g025870.1	2.44439	0.00156092	disease resistance protein (CC-NBS class), putative
Sb02g018900.1	2.44328	0.00034512	unknown protein
Sb02g043510.1	2.44257	0.00396545	CAM7 (CALMODULIN 7); calcium ion binding
Sb04g030750.1	2.44129	0.00134895	short-chain dehydrogenase/reductase (SDR) family protein
Sb01g010380.1	2.43984	2.65947e-05	pentatricopeptide (PPR) repeat-containing protein
Sb10g024830.2	2.43935	0.00508925
Sb10g009180.1	2.435	0.000175393	2-oxoglutarate-dependent dioxygenase, putative
Sb03g038680.1	2.43297	0.0070898	unknown protein
Sb10g022620.1	2.42846	0.00342521	BGAL1 (Beta galactosidase 1); beta-galactosidase/ catalytic/ cation binding / heme binding / peroxidase/ sugar binding
Sb02g009090.1	2.42721	0.000770549	F-box family protein
Sb06g018030.1	2.42274	7.40596e-05	pentatricopeptide (PPR) repeat-containing protein
Sb05g010070.2	2.4189	0.00031999
Sb02g009060.1	2.41738	0.00206711	F-box family protein
Sb04g001625.1	2.41725	0.000225562	unknown protein
Sb04g037160.1	2.41377	0.000479586	unknown protein
Sb06g018950.1	2.41263	0.00139564	anion-transporting ATPase family protein
Sb04g008760.1	2.4042	4.57918e-05	protein binding / zinc ion binding
Sb04g026530.1	2.4009	0.00691079	pal1 (Phe ammonia lyase 1); phenylalanine ammonia-lyase
Sb08g016820.1	2.39824	3.27148e-05	ACC1 (ACETYL-COENZYME A CARBOXYLASE 1); acetyl-CoA carboxylase
Sb03g009500.1	2.39238	0.00573677	unknown protein
Sb05g023750.1	2.38903	0.00027634	kelch repeat-containing F-box family protein
Sb01g019630.1	2.38069	0.000297448	PTR3 (PEPTIDE TRANSPORTER 3); dipeptide transporter/ transporter/ tripeptide transporter
Sb07g024940.1	2.37828	0.000589019	unknown protein
Sb04g035920.1	2.37437	0.00248965	CPL4 (C-TERMINAL DOMAIN PHOSPHATASE-LIKE 4); phosphoprotein phosphatase
Sb06g030930.1	2.37302	6.56967e-05	alpha-N-acetylglucosaminidase family / NAGLU family
Sb03g029950.1	2.37243	0.000942791	unknown protein
Sb10g026520.1	2.37195	0.000190997	FK506-binding protein 1 (FKBP13)
Sb04g021540.1	2.36808	0.00684242	SBE2.2 (starch branching enzyme 2.2); 1,4-alpha-glucan branching enzyme
Sb06g022750.1	2.36694	0.00214751	PAL2; phenylalanine ammonia-lyase
Sb03g009730.1	2.36181	0.000342272	unknown protein
Sb05g019790.1	2.35964	0.000612823	unknown protein
Sb08g008670.1	2.35916	0.000329543	unknown protein
Sb01g009920.1	2.35858	6.44901e-05	PHYA (PHYTOCHROME A); G-protein coupled photoreceptor/ protein histidine kinase/ red or far-red light photoreceptor/ signal transducer
Sb01g038200.1	2.35847	0.00589443	unknown protein
Sb03g000650.1	2.358	0.000406553	proline-rich family protein
Sb10g009020.1	2.35796	0.00172855	ATMAP70-2 (microtubule-associated proteins 70-2); microtubule binding
Sb06g029570.1	2.35532	0.00669498	BAN (BANYULS); oxidoreductase
Sb02g028500.1	2.35316	0.00105019	DNA-binding family protein / AT-hook protein 1 (AHP1)
Sb03g011520.1	2.34984	0.000814316	unknown protein
Sb10g009590.1	2.34537	0.000265829	ASN2 (ASPARAGINE SYNTHETASE 2); asparagine synthase (glutamine-hydrolyzing)
Sb06g031940.2	2.34321	0.00102782
Sb08g014610.2	2.34266	5.76865e-05
Sb02g038960.1	2.34169	0.000282365	NF-YA3 (NUCLEAR FACTOR Y, SUBUNIT A3); transcription factor
Sb01g042940.1	2.33838	0.000948068	mitochondrial substrate carrier family protein
Sb03g045060.1	2.33724	5.15593e-05	ACL (ACETONE-CYANOHYDRIN LYASE); hydrolase/ hydrolase, acting on ester bonds / methyl indole-3-acetate esterase/ methyl jasmonate esterase/ methyl salicylate esterase
Sb04g002910.1	2.33008	0.000354476
Sb05g025700.1	2.32869	0.00105026	NHX2 (SODIUM HYDROGEN EXCHANGER 2); sodium ion transmembrane transporter/ sodium:hydrogen antiporter
Sb06g033680.1	2.32794	0.000985769	PRAF1; Ran GTPase binding / chromatin binding / zinc ion binding
Sb01g002490.1	2.32499	0.00234797	GPAT3 (GLYCEROL-3-PHOSPHATE ACYLTRANSFERASE 3); acyltransferase
Sb05g002415.1	2.32386	0.000188666	calcium-binding EF hand family protein
Sb10g000900.1	2.32158	6.23105e-05	PBB2; endopeptidase/ peptidase/ threonine-type endopeptidase
Sb07g023950.1	2.3211	0.00640784	CSD2 (COPPER/ZINC SUPEROXIDE DISMUTASE 2); superoxide dismutase
Sb01g008480.1	2.32092	0.000460257	IAA16; transcription factor
Sb01g014710.1	2.31481	0.000616751	aldo/keto reductase family protein
Sb07g025010.1	2.31358	0.00455733	hydrolase
Sb01g017190.1	2.31216	8.62192e-05	CYP89A2 (CYTOCHROME P450 89A2); electron carrier/ heme binding / iron ion binding / monooxygenase/ oxygen binding
Sb04g028880.1	2.31068	0.00205436	unknown protein
Sb04g026520.1	2.31048	0.00541016	pal1 (Phe ammonia lyase 1); phenylalanine ammonia-lyase
Sb01g041550.1	2.31004	0.00063957	PAP3 (PURPLE ACID PHOSPHATASE 3); acid phosphatase/ protein serine/threonine phosphatase
Sb01g007350.1	2.30969	0.00596852	SWIB complex BAF60b domain-containing protein
Sb04g028160.1	2.30836	0.000558206	protein kinase family protein
Sb02g037290.1	2.30784	0.00694446	RLK (receptor lectin kinase); kinase
Sb06g029220.1	2.30709	0.000189182	disease resistance protein (NBS-LRR class), putative
Sb03g039280.1	2.30672	0.000609826	unknown protein
Sb0876s002010	2.30456	0.00527384
Sb10g019640.1	2.30106	0.00103556	amino acid transporter family protein
Sb08g019560.1	2.29867	0.00344223	NPY2 (NAKED PINS IN YUC MUTANTS 2); protein binding / signal transducer
Sb10g001020.1	2.29818	0.000721246	DNAJ heat shock N-terminal domain-containing protein
Sb01g010230.1	2.29225	0.000195612	unknown protein
Sb01g012470.1	2.29034	0.00178442	unknown protein
Sb01g044890.1	2.28848	3.10491e-05	VPS22
Sb06g033570.1	2.28766	0.000454992	NHL2
Sb03g012000.1	2.28761	3.94882e-05	unknown protein
Sb01g009770.1	2.28322	0.00123368	catalytic/ cation binding / hydrolase, hydrolyzing O-glycosyl compounds
Sb06g023500.1	2.28284	9.1025e-05	FAD binding / catalytic/ tRNA dihydrouridine synthase
Sb03g042020.1	2.28283	0.000492551	unknown protein
Sb02g035700.1	2.28181	0.0019013	IPP2 (ISOPENTENYL PYROPHOSPHATE:DIMETHYLALLYL PYROPHOSPHATE ISOMERASE 2); isopentenyl-diphosphate delta-isomerase
Sb05g000530.2	2.28097	0.0031008
Sb01g033170.1	2.27993	0.00031993	zinc finger (C3HC4-type RING finger) family protein
Sb01g024640.1	2.27738	3.28725e-05	ACC2 (ACETYL-COA CARBOXYLASE 2); acetyl-CoA carboxylase
Sb01g003620.1	2.27655	0.000191737	GTP binding
Sb02g040950.1	2.27401	0.00145389	lipase, putative
Sb09g022950.1	2.27199	0.00246816	protein kinase family protein
Sb04g003180.1	2.27033	0.00561131	aspartyl-tRNA synthetase, putative / aspartate--tRNA ligase, putative
Sb02g004630.1	2.26955	0.00283047	unknown protein
Sb10g027600.1	2.26647	0.000395602	BGLU41 (BETA GLUCOSIDASE 41); catalytic/ cation binding / hydrolase, hydrolyzing O-glycosyl compounds
Sb08g022280.3	2.26235	0.000105895
Sb03g002510.1	2.25722	0.00705472	LZF1 (LIGHT-REGULATED ZINC FINGER PROTEIN 1); transcription factor/ zinc ion binding
Sb10g029380.1	2.25548	0.00434825	transferase, transferring glycosyl groups
Sb08g000960.1	2.25526	0.00025518
Sb02g027680.1	2.25251	0.00015161	XERICO; protein binding / zinc ion binding
Sb02g009080.1	2.25145	0.000162858	F-box family protein
Sb01g027192.1	2.25114	0.000412963	proton-dependent oligopeptide transport (POT) family protein
Sb06g023060.1	2.25018	0.00512396	UDP-glucoronosyl/UDP-glucosyl transferase family protein
Sb02g042530.1	2.24915	5.28522e-05	RALFL33 (ralf-like 33); signal transducer
Sb01g043520.1	2.24852	0.000759336	unknown protein
Sb01g010290.1	2.24835	0.00535371	RKL1; ATP binding / kinase/ protein serine/threonine kinase
Sb02g026430.1	2.24803	7.39053e-05	aminotransferase class I and II family protein
Sb04g010430.1	2.2436	0.00355937	FT1 (FUCOSYLTRANSFERASE 1); fucosyltransferase/ transferase, transferring glycosyl groups
Sb07g001920.1	2.2436	0.000228746	unknown protein
Sb06g025380.1	2.24206	0.000369994	CYCB2;4 (CYCLIN B2;4); cyclin-dependent protein kinase regulator
Sb02g040470.1	2.24147	0.00152362	pectinacetylesterase, putative
Sb02g002940.1	2.24079	0.000145864	AIR9; protein binding
Sb06g028820.1	2.24005	0.000854177	kelch repeat-containing F-box family protein
Sb03g002270.1	2.23976	0.00311409	unknown protein
Sb02g036540.2	2.23539	0.000310663
Sb06g015430.1	2.23444	4.85614e-05	protein kinase, putative
Sb04g030700.1	2.23382	0.00139736	ROPGEF14; Rho guanyl-nucleotide exchange factor
Sb03g031230.1	2.23377	0.0010518	auxin-responsive protein -related
Sb09g022910.1	2.23317	0.000288404	unknown protein
Sb08g001110.1	2.23105	0.000104636	DTW domain-containing protein
Sb09g018820.2	2.23013	3.57577e-05
Sb06g020050.1	2.21747	0.000422879	phospholipase C/ phosphoric diester hydrolase
Sb05g010070.1	2.21686	0.00052949	ATNRT1:2 (ARABIDOPSIS THALIANA NITRATE TRANSPORTER 1:2); calcium ion binding / transporter
Sb08g005240.1	2.21347	0.00114716	PRLI-interacting factor, putative
Sb05g019460.1	2.21261	7.7587e-05	unknown protein
Sb08g004220.1	2.20835	0.000427984	unknown protein
Sb10g013010.1	2.20497	0.00114896	unknown protein
Sb04g007390.1	2.20395	0.00148245	ATATH6; ATPase, coupled to transmembrane movement of substances / transporter
Sb03g001170.1	2.20317	0.0008713	LEA14 (LATE EMBRYOGENESIS ABUNDANT 14)
Sb02g004820.1	2.20244	0.00394866	unknown protein
Sb07g027620.1	2.20116	0.00137436	disease resistance protein (CC-NBS class), putative
Sb03g045470.1	2.20003	0.000173024	PAP16 (PURPLE ACID PHOSPHATASE 16); acid phosphatase/ protein serine/threonine phosphatase
Sb01g010840.1	2.19954	0.000928803	BGLU44 (B-S GLUCOSIDASE 44); (R)-amygdalin beta-glucosidase/ 4-methylumbelliferyl-beta-D-glucopyranoside beta-glucosidase/ beta-gentiobiose beta-glucosidase/ cellobiose glucosidase/ esculin beta-glucosidase/ hydrolase, hydrolyzing O-glycosyl compounds
Sb03g029370.1	2.19824	0.00370882	unknown protein
Sb08g001130.1	2.19821	0.00022024	NRPE5; DNA binding / DNA-directed RNA polymerase
Sb06g023480.1	2.19788	0.00065714	C2 domain-containing protein
Sb02g005780.1	2.19496	0.00689518	galactosyltransferase family protein
Sb01g038160.1	2.19424	0.000259163	binding / catalytic/ transferase
Sb05g001920.1	2.19413	0.00138118	GTP binding
Sb01g012240.1	2.19405	0.000288479	PKP-ALPHA; pyruvate kinase
Sb07g004370.1	2.19244	0.000264131	unknown protein
Sb07g020430.1	2.19214	0.00345867
Sb04g021870.1	2.18843	0.00414776	F-box family protein
Sb10g009670.1	2.18462	0.00115769	ANAC008 (Arabidopsis NAC domain containing protein 8); transcription factor
Sb01g018240.1	2.18292	0.000215241	Dof-type zinc finger domain-containing protein
Sb07g027570.1	2.18153	0.000252095	unknown protein
Sb01g008450.1	2.18035	0.00192181	APS3; sulfate adenylyltransferase (ATP)
Sb01g048650.1	2.1765	0.000138046	cox19 family protein
Sb03g036290.1	2.17263	0.000107095
Sb06g014000.1	2.16471	0.000216616	unknown protein
Sb01g019830.1	2.1647	0.000597796	unknown protein
Sb08g022285.1	2.16427	0.000700199
Sb03g013130.1	2.16368	9.86928e-05	protein kinase family protein
Sb07g028110.1	2.1606	0.000536425	calcium-binding EF hand family protein
Sb05g000530.1	2.15712	0.00197617	ATFER4 (ferritin 4); binding / ferric iron binding / oxidoreductase/ transition metal ion binding
Sb06g025450.1	2.15658	0.00328927	unknown protein
Sb01g000780.1	2.1554	0.00122704	nucleotide binding / protein binding
Sb07g024090.1	2.15328	0.00232447	ATCLH1 (ARABIDOPSIS THALIANA CORONATINE-INDUCED PROTEIN 1); chlorophyllase
Sb05g024270.1	2.15324	0.000198425	SRS (SERYL-TRNA SYNTHETASE); serine-tRNA ligase
Sb01g009930.1	2.15265	0.00018418	PHYA (PHYTOCHROME A); G-protein coupled photoreceptor/ protein histidine kinase/ red or far-red light photoreceptor/ signal transducer
Sb08g020510.1	2.15258	0.000114454	SOS4 (SALT OVERLY SENSITIVE 4); kinase/ pyridoxal kinase
Sb06g024550.1	2.15078	0.000500135	aspartate/glutamate/uridylate kinase family protein
Sb02g031190.1	2.1503	0.00199674	MYB4; DNA binding / transcription factor
Sb02g009460.1	2.14785	0.000141057	unknown protein
Sb02g040780.1	2.146	6.82255e-05	unknown protein
Sb07g024710.1	2.14322	0.00014981	unknown protein
Sb06g013750.1	2.14133	0.00116907	catalytic
Sb02g025060.1	2.13953	5.35967e-05	aspartyl protease family protein
Sb04g026300.1	2.13952	0.00686745	pentatricopeptide (PPR) repeat-containing protein
Sb10g007228.1	2.13348	9.89827e-05	hydrolase
Sb02g029660.1	2.1326	0.00186239	unknown protein
Sb07g001900.1	2.13171	0.000412484	unknown protein
Sb07g002120.1	2.12949	0.00385688	GHS1 (GLUCOSE HYPERSENSITIVE 1); structural constituent of ribosome
Sb04g034560.1	2.12805	0.00259604	GCN5-related N-acetyltransferase (GNAT) family protein
Sb07g027760.1	2.12667	0.00110468	LOX2 (LIPOXYGENASE 2); lipoxygenase
Sb03g036180.1	2.12654	5.89894e-05	RanBPM-related
Sb04g021050.1	2.1262	0.001278	unknown protein
Sb02g036540.1	2.12541	0.000452245	SRF3 (STRUBBELIG-RECEPTOR FAMILY 3); ATP binding / kinase/ protein serine/threonine kinase
Sb04g030570.1	2.1249	0.000347503	isoflavone reductase family protein
Sb02g043140.1	2.1239	0.00120625	calcium-binding protein, putative
Sb01g031670.1	2.12293	0.00125558
Sb02g030570.2	2.12187	4.45434e-05
Sb09g005560.1	2.12159	0.00114615	unknown protein
Sb03g030540.1	2.1171	0.00181681	high mobility group (HMG1/2) family protein
Sb06g033820.1	2.11536	0.00154006	AtTLP1 (TUBBY LIKE PROTEIN 1); phosphoric diester hydrolase/ transcription factor
Sb05g007270.1	2.11262	0.00121652	AtCXE18 (Arabidopsis thaliana carboxyesterase 18); carboxylesterase
Sb02g026760.1	2.11184	4.4535e-05	unknown protein
Sb07g009300.3	2.10867	0.000594697
Sb04g004960.1	2.10648	0.000831269	transcription factor
Sb03g037370.1	2.10637	9.20264e-05	cysteine protease inhibitor, putative / cystatin, putative
Sb08g001208.1	2.10585	0.00234557
Sb03g035780.1	2.10526	0.00160908	PTAC12 (PLASTID TRANSCRIPTIONALLY ACTIVE12)
Sb02g033330.1	2.10469	0.000412738	lipase class 3 family protein / calmodulin-binding heat-shock protein, putative
Sb01g002180.1	2.10277	0.00044213	ATFD3 (ferredoxin 3); 2 iron, 2 sulfur cluster binding / electron carrier/ iron-sulfur cluster binding
Sb05g027760.1	2.10148	0.000374869	scarecrow transcription factor family protein
Sb10g026080.1	2.1002	0.000297301	AFR (ATTENUATED FAR-RED RESPONSE)
Sb02g038600.1	2.10015	0.000197763	RPK2 (RECEPTOR-LIKE PROTEIN KINASE 2); ATP binding / kinase/ protein serine/threonine kinase
Sb10g012770.1	2.09807	0.000422295	diacylglycerol acyltransferase family
Sb01g005310.1	2.09691	0.000100728	pentatricopeptide (PPR) repeat-containing protein
Sb02g022900.1	2.09668	0.000108191
Sb10g024890.1	2.09568	0.002739	ubiquitin thiolesterase
Sb02g038230.1	2.09501	0.000588002	MSH2 (MUTS HOMOLOG 2); ATP binding / damaged DNA binding / mismatched DNA binding / protein binding
Sb01g042100.1	2.09365	0.00135719	NRPD2A; DNA binding / DNA-directed RNA polymerase
Sb02g024820.1	2.09189	0.001653	zinc finger (C3HC4-type RING finger) family protein
Sb10g001060.1	2.09186	0.000146773	XLG3 (extra-large GTP-binding protein 3); guanyl nucleotide binding / signal transducer
Sb05g000650.1	2.0913	0.00608488	PRA1.B2 (PRENYLATED RAB ACCEPTOR 1.B2)
Sb01g044090.1	2.08627	0.00577647	SULTR1;2 (SULFATE TRANSPORTER 1;2); sulfate transmembrane transporter
Sb01g014060.1	2.08269	0.000800485	AGG2 (G-PROTEIN GAMMA SUBUNIT 2)
Sb02g023480.1	2.08126	0.00416061	enolase, putative
Sb01g013410.1	2.07898	0.00686608	unknown protein
Sb02g009460.2	2.07878	0.000200864
Sb02g030570.1	2.07858	4.85269e-05	VPS22
Sb10g000920.1	2.07782	0.00194873	KAO2 (ENT-KAURENOIC ACID HYDROXYLASE 2); ent-kaurenoate oxidase/ oxygen binding
Sb01g037060.1	2.07581	0.00426184	G6PD4 (GLUCOSE-6-PHOSPHATE DEHYDROGENASE 4); glucose-6-phosphate dehydrogenase
Sb03g042400.1	2.07571	4.99465e-05	pectinacetylesterase family protein
Sb03g008720.1	2.07562	0.00597026	unknown protein
Sb04g034570.1	2.07408	0.00127408	GCN5-related N-acetyltransferase (GNAT) family protein
Sb03g045040.1	2.07262	0.000188373	unknown protein
Sb10g007880.1	2.07256	0.00202275
Sb01g005880.1	2.07148	0.00212145	leucine-rich repeat transmembrane protein kinase, putative
Sb02g026910.1	2.07103	0.000172108	DNAJ heat shock N-terminal domain-containing protein
Sb08g022280.1	2.07086	0.000395448	OASA1 (O-ACETYLSERINE (THIOL) LYASE (OAS-TL) ISOFORM A1); cysteine synthase
Sb01g029690.1	2.06998	0.0039945	hydroxyproline-rich glycoprotein family protein
Sb10g012770.2	2.06858	0.000445334
Sb02g035330.1	2.06784	7.45904e-05	receptor-like protein kinase, putative
Sb09g022360.1	2.06418	0.000416951	aldo/keto reductase family protein
Sb07g001890.1	2.06408	5.6063e-05	unknown protein
Sb10g027460.1	2.06215	0.00495468	plastocyanin-like domain-containing protein
Sb02g005720.1	2.062	0.00743245	calcineurin-like phosphoesterase family protein
Sb01g033500.1	2.06172	0.000270687
Sb02g004940.1	2.05886	0.000741537	F-box family protein
Sb07g022140.1	2.05863	0.000803664	senescence-associated protein-related
Sb04g032080.1	2.0586	0.000340665	WNK6 (WITH NO K (=LYSINE) 6); kinase/ protein kinase
Sb02g040360.1	2.05447	3.58378e-05	unknown protein
Sb01g015420.1	2.05356	0.00234213	FRL1 (FRIGIDA LIKE 1)
Sb09g018460.1	2.05181	8.53257e-05	unknown protein
Sb01g005070.1	2.05144	0.00186644	WRKY7; calmodulin binding / transcription factor
Sb07g020060.1	2.05126	9.64545e-05	tRNA modification GTPase, putative
Sb03g001460.1	2.05072	0.00342646	pentatricopeptide (PPR) repeat-containing protein
Sb01g045500.1	2.05046	0.00106463	NF-YA6 (NUCLEAR FACTOR Y, SUBUNIT A6); transcription factor
Sb08g008680.1	2.04679	0.000777168	unknown protein
Sb09g018820.1	2.04628	8.4087e-05	dehydration-responsive protein-related
Sb09g027940.1	2.04607	0.00160956	unknown protein
Sb01g004490.1	2.04494	0.000473582	calcium-binding EF hand family protein
Sb05g002600.1	2.04448	0.000447589	NRPE5; DNA binding / DNA-directed RNA polymerase
Sb01g034510.1	2.04343	0.000718993	unknown protein
Sb04g020190.1	2.04218	0.000483622	DNA binding / nucleic acid binding / zinc ion binding
Sb09g004390.1	2.04	0.00314105	F-box family protein
Sb10g021870.1	2.03816	0.000638507
Sb01g050550.1	2.03641	0.00048667	unknown protein
Sb01g046950.1	2.0359	0.00283212	tetratricopeptide repeat (TPR)-containing protein
Sb10g005440.1	2.03567	0.00667823	unknown protein
Sb03g010590.1	2.03136	0.00023783	sad1/unc-84-like 2 family protein
Sb01g012910.1	2.03125	0.00109175	CAX7 (calcium exchanger 7); calcium:sodium antiporter/ cation:cation antiporter
Sb01g019960.1	2.03012	0.00161485
Sb06g015330.1	2.02716	0.00383342	unknown protein
Sb03g005490.1	2.02361	0.00727731
Sb03g036430.1	2.02251	0.00284867	ULT1 (ULTRAPETALA1); DNA binding
Sb06g033690.1	2.02226	0.000332546	unknown protein
Sb05g005460.1	2.02133	0.000222838
Sb04g024970.1	2.0209	0.000266965	transcription regulator
Sb02g028080.1	2.0206	8.47569e-05	lipid-binding serum glycoprotein family protein
Sb01g010310.1	2.01863	0.0013446	zinc finger (Ran-binding) family protein
Sb09g020080.1	2.0186	0.00119629	GID1C (GA INSENSITIVE DWARF1C); hydrolase
Sb02g033640.1	2.01674	0.00501901	immunophilin / FKBP-type peptidyl-prolyl cis-trans isomerase family protein
Sb08g015630.1	2.01547	0.000886435	UPS2 (UREIDE PERMEASE 2)
Sb03g006960.1	2.01392	0.000294073	HCT (HYDROXYCINNAMOYL-COA SHIKIMATE/QUINATE HYDROXYCINNAMOYL TRANSFERASE); quinate O-hydroxycinnamoyltransferase/ shikimate O-hydroxycinnamoyltransferase/ transferase
Sb10g000910.1	2.01249	0.00104617	PYR6; cytidylate kinase/ uridylate kinase
Sb01g049120.1	2.01033	0.00386435	nascent polypeptide associated complex alpha chain protein, putative / alpha-NAC, putative
Sb05g026470.1	2.00972	0.00310289	disease resistance protein (NBS-LRR class), putative
Sb02g030580.1	2.00949	0.000167066
Sb07g022130.1	2.00751	0.00359805	sec34-like family protein
Sb06g000340.1	2.00736	0.000322697	disease resistance protein (CC-NBS class), putative
Sb01g031390.1	2.00617	0.00370549	F-box family protein
Sb06g017090.1	2.00554	0.00675284	unknown protein
Sb02g007210.1	2.00238	0.000101468	PBB2; endopeptidase/ peptidase/ threonine-type endopeptidase
Sb05g022446.1	2.00207	0.000231121	F-box family protein
Sb04g005610.1	2.00028	0.00017413

## Sheet: Table S4
Table S4 - B35 vs. R16 gene expression changes obtained using qPCR and microarray analysis
Probe no.	Gene ID	qPCR FC	Microarray FC	Log2 qPCR FC	Log2 Microarray FC
1	Sb01g000900.1	2.60146	3.2	1.37932	1.67807
2	Sb01g001570.1	2.35378	3.95	1.23498	1.98185
3	Sb01g004500.1	25425.2	58.16	14.634	5.86196
4	Sb01g007630.1	1.79918	4.11	0.847339	2.03914
5	Sb01g009930.1	1.11719	0.465116	0.159871	-1.10434
6	Sb01g018080.1	1.76655	5.75	0.820936	2.52356
7	Sb01g021690.1	1.75444	3.65	0.811009	1.8679
9	Sb01g028770.1	0.533697	0.20202	-0.905908	-2.30743
10	Sb01g029090.1	2.21256	2.8	1.14572	1.48543
11	Sb01g030790.1	3.59635	2.44053	1.84653	1.28719
12	Sb01g030890.1	10.2156	4.20574	3.35271	2.07236
13	Sb01g030980.1	5.6891	4.16876	2.5082	2.05962
14	Sb01g031000.1	3.62208	10.6172	1.85682	3.40833
15	Sb01g031310.1	5.94155	5.92864	2.57084	2.5677
16	Sb01g032970.1	36804	74.3	15.1676	6.21529
17	Sb01g039150.1	1446.92	26.4	10.4988	4.72247
18	Sb01g039740.1	8.98022	2.5299	3.16675	1.33908
19	Sb01g042690.1	3.75728	4.56	1.90969	2.18903
20	Sb01g044080.1	0.393994	0.0921659	-1.34375	-3.43962
21	Sb01g048750.1	1.18	2.36251	0.238787	1.24032
22	Sb01g049060.1	1.47325	2.01	0.559001	1.0072
23	Sb01g050620.1	1.6998	2.26366	0.765368	1.17866
24	Sb02g001830.1	0.0113051	0.0630915	-6.46688	-3.98641
25	Sb02g003480.1	0.1	2.08	-3.32193	1.05658
26	Sb02g004630.1	1.24557	0.442478	0.316807	-1.17632
27	Sb02g011005.1	2.89731	2.79	1.53471	1.48027
28	Sb02g020470.1	4.16117	3.96384	2.05699	1.9869
29	Sb02g024140.1	1.9898	1.80794	0.992626	0.854349
30	Sb02g024760.1	1.99621	0.357143	0.997267	-1.48543
31	Sb02g024820.1	46.8913	0.478469	5.55125	-1.0635
32	Sb02g026420.1	6.69112	0.319489	2.74225	-1.64616
33	Sb02g028580.1	239.481	903	7.90377	9.81858
34	Sb02g028590.1	36.8517	7	5.20366	2.80735
36	Sb02g035440.1	7.8653	18.251	2.9755	4.1899
37	Sb02g036780.1	0.235934	5.02827	-2.08354	2.33006
39	Sb02g041580.1	0.128524	0.0534474	-2.95988	-4.22574
40	Sb03g015070.1	0.666862	7.7039	-0.584539	2.94559
41	Sb03g026460.1	1.72253	6.1	0.784533	2.60881
42	Sb03g026700.1	1.01861	0.321103	0.0266008	-1.63889
43	Sb03g026860.1	0.738449	0.240964	-0.437429	-2.05311
44	Sb03g027240.1	8.29268	2.3171	3.05184	1.21232
45	Sb03g029650.1	3.70764	2.41	1.8905	1.26903
46	Sb03g029690.1	3.64466	3.752	1.86579	1.90766
47	Sb03g031780.1	3.54701	17.0203	1.8266	4.08918
48	Sb03g031790.1	4.74205	4.76311	2.24551	2.2519
49	Sb03g031800.1	3.71209	2.0399	1.89223	1.0285
50	Sb03g037720.1	15.5451	9.78	3.95839	3.28983
51	Sb03g039820.1	9.0028	8.74276	3.17037	3.12809
52	Sb03g040040.1	1.92201	1	0.942617	0
53	Sb03g045790.1	3.32486	9.59971	1.73329	3.26299
55	Sb04g003000.1	1.90138	0.28169	0.927048	-1.82782
56	Sb04g003040.1	4.74695	261.5	2.247	8.03067
57	Sb04g005610.1	2.29999	0.497512	1.20162	-1.0072
59	Sb04g010130.1	2.54904	5.28755	1.34995	2.4026
60	Sb04g021160.1	5.40666	4.5	2.43474	2.16993
61	Sb04g025080.1	2.15684	11.689	1.10892	3.54708
62	Sb04g025150.1	0.616736	0.33557	-0.697275	-1.57531
63	Sb04g028990.1	1	1	0	0
64	Sb04g034760.1	0.706115	0.16129	-0.502025	-2.63227
65	Sb05g001200.1	1.69674	2.7	0.762764	1.43296
67	Sb05g025060.1	1.50534	1	0.59009	0
68	Sb05g026480.1	0.1	10.57	-3.32193	3.4019
70	Sb06g000380.1	0.0816303	0.207039	-3.61475	-2.27202
71	Sb06g009600.1	0.16	47.92	-2.64386	5.58256
72	Sb06g018030.1	0.116233	0.413223	-3.10491	-1.27501
73	Sb06g021610.1	4.8695e-05	0.00610054	-14.3259	-7.35685
76	Sb07g003160.1	0.0111632	4.63	-6.48511	2.21101
77	Sb07g021570.1	3.6636	3.99	1.87326	1.99639
78	Sb07g025210.1	14.1898	2.6	3.82678	1.37851
79	Sb08g004070.1	4.52226	23.0036	2.17704	4.52379
80	Sb08g015400.1	0.184989	3.3	-2.43449	1.72247
81	Sb08g019850.1	0.0450029	0.0497265	-4.47384	-4.32984
82	Sb09g000450.1	0.0498668	0.00848752	-4.32578	-6.88044
83	Sb09g001295.1	0.237842	8.56	-2.07192	3.09761
84	Sb09g022270.1	0.828706	0.406504	-0.271068	-1.29866
85	Sb09g025790.1	7.32655	2.02	2.87313	1.01436
86	Sb09g028340.1	38.0666	11.61	5.25045	3.5373
87	Sb09g029850.1	13.3769	5.96	3.74167	2.57531
88	Sb09g030280.1	10.2768	35.51	3.36132	5.15015
89	Sb10g001230.1	0.352718	0.229358	-1.50341	-2.12433
90	Sb10g003300.1	2.45328	0.390625	1.29471	-1.35614
91	Sb10g005360.1	6.51873	12.65	2.70459	3.66107
92	Sb10g008020.1	1.08671	2.59	0.119965	1.37295
93	Sb10g009290.1	2.09021	0.343643	1.06365	-1.54102
94	Sb10g021160.1	1.20462	7.95454	0.268574	2.99178
95	Sb10g027100.1	0.145378	0.025227	-2.78212	-5.30889
96	Sb10g028680.1	0.984183	0.396825	-0.0230009	-1.33342

## Sheet: Table S5
Table S5 - Genes that are expressed to higher levels (FC>2, p<0.05) in B35 vs. R16 at 50 DAS and lie within the Stg QTL region
SbID	FC (abs)	P-value	Annotation
Sb10g015690.1	4.2	0.0005	armadillo/beta-catenin repeat family protein / U-box domain-containing family protein
Sb06g029820.1	3.59	0.0006	diacylglycerol kinase, putative
Sb09g018730.1	21.68	0.0002	catalytic/ cation binding / hydrolase, hydrolyzing O-glycosyl compounds
Sb04g005630.1	4.81	0.0004
Sb06g013470.1	2.6	0.0246	XRI1 (X-RAY INDUCED TRANSCRIPT 1)
Sb01g003420.1	2.24	0.0074	AL2 (ALFIN-LIKE 2); DNA binding / methylated histone residue binding
Sb04g033660.1	6.25	0.0012	remorin family protein
Sb03g004130.1	2.43	0.0398	UDP-glucoronosyl/UDP-glucosyl transferase family protein
Sb03g037700.1	2.68	0.0078	harpin-induced protein-related / HIN1-related / harpin-responsive protein-related
Sb10g008800.1	2.54	0.0051	DEL1 (DP-E2F-LIKE 1); DNA binding / transcription factor
Sb01g033710.1	2.13	0.0138	ATSC35; RNA binding / nucleic acid binding / nucleotide binding
Sb10g007490.1	2.19	0.0178	zinc finger (C3HC4-type RING finger) family protein
Sb02g026816.1	8.22	0.0002	CXE12; carboxylesterase
Sb08g023160.1	2.24	0.0402	catalytic
Sb06g028070.1	2.21	0.0052	EMB1135 (embryo defective 1135); DNA binding / protein binding / zinc ion binding
Sb10g007165.1	7.42	0.0004	calcium-binding EF hand family protein
Sb04g034310.1	2.81	0.0151	zinc finger (C3HC4-type RING finger) family protein
Sb04g035300.1	5.38	0.0008	MYB84 (MYB DOMAIN PROTEIN 84); DNA binding / transcription factor
Sb01g008420.1	2.18	0.009	unknown protein
Sb04g034056.1	2.23	0.0496	calcium-binding protein, putative
Sb05g003790.1	3.55	0.0014	WNK6 (WITH NO K (=LYSINE) 6); kinase/ protein kinase
Sb09g006360.1	35.16	0	AG (AGAMOUS); DNA binding / transcription factor
Sb10g021790.1	3.64	0.0435	FT (FLOWERING LOCUS T); phosphatidylethanolamine binding / protein binding
Sb04g030840.1	12.99	0	CDC20.1; signal transducer
Sb04g028920.1	2.06	0.0127	zinc finger (B-box type) family protein
Sb09g004510.1	2.67	0.0029	scpl33 (serine carboxypeptidase-like 33); serine-type carboxypeptidase
Sb09g018970.1	3.56	0.0272	ANNAT4 (ANNEXIN ARABIDOPSIS 4); calcium ion binding / calcium-dependent phospholipid binding
Sb07g020340.1	2.29	0.0085	MIR414 (MICRORNA 414)
Sb09g027610.1	2.49	0.0248	ATP binding / kinase/ protein kinase/ protein serine/threonine kinase/ protein tyrosine kinase
Sb04g006160.1	2.28	0.0125	amino acid transporter family protein
Sb10g009010.1	2.35	0.0008	unknown protein
Sb02g027130.1	3.25	0.006	ripening-responsive protein, putative
Sb01g021880.1	2.27	0.027	unknown protein
Sb03g039820.1	8.74	0.0001	P5CS2 (DELTA 1-PYRROLINE-5-CARBOXYLATE SYNTHASE 2); catalytic/ glutamate 5-kinase/ oxidoreductase
Sb07g022880.1	2.72	0.0196	ACA7 (ALPHA CARBONIC ANHYDRASE 7); carbonate dehydratase/ zinc ion binding
Sb06g023300.1	5.46	0.0002	unknown protein
Sb01g034000.1	3.87	0.0398
Sb08g023110.1	2.02	0.0062	thioesterase family protein
Sb02g003340.1	2.3	0.0027	zinc finger (C3HC4-type RING finger) family protein
Sb10g008020.1	2.59	0.0004	ATHVA22A
Sb04g032800.1	2.27	0.0035	zinc finger (C2H2 type) family protein
Sb09g021540.1	2.12	0.04	DNA binding / transcription factor
Sb01g033980.1	5.26	0.0034	40S ribosomal protein S9 (RPS9C)
Sb01g049530.1	2.05	0.0109	hydrolase, alpha/beta fold family protein
Sb09g025470.1	4.17	0.0328	ATGA2OX2 (GIBBERELLIN 2-OXIDASE); gibberellin 2-beta-dioxygenase
Sb07g022240.1	2.07	0.0302	dormancy/auxin associated family protein
Sb07g005820.1	3.65	0.0316	leucine-rich repeat family protein / protein kinase family protein
Sb10g009140.1	20.95	0.0049	caleosin-related family protein
Sb09g022260.1	4.23	0.0159	unknown protein
Sb04g028560.1	14.15	0.0016	U-box domain-containing protein
Sb02g007000.1	2.23	0.0131	AP2 (APETALA 2); transcription factor
Sb03g026460.1	6.08	0.0019	embryo-abundant protein-related
Sb04g003040.1	261.95	0	HCF173 (high chlorophyll fluorescence phenotype 173); binding / catalytic/ transcription repressor
Sb06g029770.1	2.11	0.0032	ARK3 (A. THALIANA RECEPTOR KINASE 3); kinase/ transmembrane receptor protein serine/threonine kinase
Sb03g044370.1	2.99	0.0075	auxin-responsive family protein
Sb05g001590.1	2.38	0.0274	ANAC087; transcription factor
Sb04g008850.1	6.47	0.001	sodium/calcium exchanger family protein / calcium-binding EF hand family protein
Sb09g027620.1	3	0.0271	EMB2454 (embryo defective 2454); protein binding / zinc ion binding
Sb08g023010.1	7.11	0.0003	nodulin family protein
Sb10g029060.1	3.61	0.0033	auxin-responsive protein, putative
Sb03g032940.1	2.29	0.0089	inositol polyphosphate 5-phosphatase, putative
Sb08g001100.1	2.29	0.0228	UGT75B1 (UDP-GLUCOSYLTRANSFERASE 75B1); UDP-glucose:4-aminobenzoate acylglucosyltransferase/ UDP-glucosyltransferase/ UDP-glycosyltransferase/ abscisic acid glucosyltransferase/ transferase, transferring glycosyl groups
Sb09g023240.1	2.31	0.0361	unknown protein
Sb08g020580.1	2.44	0.0265	IAA16; transcription factor
Sb05g001830.1	2.76	0.0183	emb1379 (embryo defective 1379)
Sb02g025610.1	2.06	0.0388	auxin-responsive protein-related
Sb01g034770.1	2.42	0.0246	GATL4 (Galacturonosyltransferase-like 4); polygalacturonate 4-alpha-galacturonosyltransferase/ transferase, transferring glycosyl groups / transferase, transferring hexosyl groups
Sb01g031860.1	2.02	0.045
Sb05g027360.1	2.51	0.0325	MYB111 (MYB DOMAIN PROTEIN 111); DNA binding / transcription factor
Sb08g004400.1	3.97	0.0006	AtFAAH (Arabidopsis thaliana fatty acid amide hydrolase); N-(long-chain-acyl)ethanolamine deacylase/ amidase
Sb05g001430.1	3.14	0.0013	unknown protein
Sb04g031490.1	3.61	0.0047	protein binding / zinc ion binding
Sb04g026290.1	3.41	0.0068	AMT1;1 (AMMONIUM TRANSPORTER 1;1); ammonium transmembrane transporter
Sb07g027210.1	2.65	0.0138	unknown protein
Sb01g037040.1	4.11	0.0091
Sb10g005840.1	2.63	0.0311	leucine-rich repeat transmembrane protein kinase, putative
Sb10g025150.1	4.31	0.0012	unknown protein
Sb03g042750.1	2.59	0.0013	UTR6 (UDP-GALACTOSE TRANSPORTER 6); nucleotide-sugar transmembrane transporter/ sugar:hydrogen symporter
Sb07g022860.1	4.04	0.0346	ACA7 (ALPHA CARBONIC ANHYDRASE 7); carbonate dehydratase/ zinc ion binding
Sb01g012580.1	3.45	0.0147	GCN5-related N-acetyltransferase (GNAT) family protein
Sb06g015200.1	2.24	0.0014	unknown protein
Sb07g020760.1	2.52	0.0206	ANN5; calcium ion binding / calcium-dependent phospholipid binding
Sb10g024070.1	2.15	0.0133	catalytic
Sb04g021400.1	2.1	0.0081	unknown protein
Sb01g022140.1	3.71	0.0129	GPAT6 (GLYCEROL-3-PHOSPHATE ACYLTRANSFERASE 6); 1-acylglycerol-3-phosphate O-acyltransferase/ acyltransferase
Sb10g026460.1	2.16	0.0093	leucine-rich repeat transmembrane protein kinase, putative
Sb10g007380.1	6.11	0.0033	SVP (SHORT VEGETATIVE PHASE); transcription factor/ translation repressor, nucleic acid binding
Sb02g028860.1	4.19	0.0003	myosin heavy chain-related
Sb05g003900.1	6.31	0	AtTLP1 (TUBBY LIKE PROTEIN 1); phosphoric diester hydrolase/ transcription factor
Sb02g003480.1	2.08	0.0067	RHF2A (RING-H2 GROUP F2A); protein binding / zinc ion binding
Sb07g025210.1	2.54	0.0063	DREB1A (DEHYDRATION RESPONSE ELEMENT B1A); DNA binding / transcription activator/ transcription factor
Sb03g028950.1	5.76	0.0064	ATRL6 (ARABIDOPSIS RAD-LIKE 6); transcription factor
Sb01g033150.1	2.13	0.0198	ATL3; protein binding / zinc ion binding
Sb03g037940.1	2.26	0.0108	ATAF2; transcription activator
Sb01g013900.1	2.38	0.0068	TSO1 (CHINESE FOR \'UGLY\'); transcription factor
Sb02g041820.1	2.33	0.0306	haloacid dehalogenase-like hydrolase family protein
Sb04g009710.1	2.35	0.0218	unknown protein
Sb01g012220.1	3.72	0.0082	unknown protein
Sb05g001840.1	5.3	0.0006	harpin-induced protein-related / HIN1-related / harpin-responsive protein-related
Sb06g025890.1	4.77	0.0005	AP2 domain-containing protein
Sb02g041880.1	2.76	0.0359	glutaredoxin family protein
Sb02g026160.1	2.41	0.0138	CYP76C2; electron carrier/ heme binding / iron ion binding / monooxygenase/ oxygen binding
Sb02g028630.1	2.65	0.004	HMG1 (HYDROXY METHYLGLUTARYL COA REDUCTASE 1); hydroxymethylglutaryl-CoA reductase
Sb08g020590.1	21.38	0.0029	SHY2 (SHORT HYPOCOTYL 2); transcription factor
Sb03g037990.1	4.87	0.0003	unknown protein
Sb09g018930.1	3	0.0039	CYP94B3; electron carrier/ heme binding / iron ion binding / monooxygenase/ oxygen binding
Sb04g021160.1	4.51	0.0012	Rap2.6L (related to AP2 6L); DNA binding / transcription factor
Sb01g023100.1	2.02	0.0088	transcription initiation factor-related
Sb02g005600.1	2.08	0.012	AAA-type ATPase family protein
Sb01g039190.1	8.68	0.0002	RHL41 (RESPONSIVE TO HIGH LIGHT 41); nucleic acid binding / transcription factor/ zinc ion binding
Sb05g003820.1	2.8	0.0106	scarecrow transcription factor family protein
Sb06g021220.1	5.65	0.0245	ATEP3; chitinase
Sb01g029090.1	2.8	0.0116	phosphoinositide binding
Sb07g023160.1	2.07	0.0133	unknown protein
Sb01g011890.1	13.53	0.0002	nodulin family protein
Sb09g002520.1	2.22	0.0028	KNAT6; DNA binding / transcription activator/ transcription factor
Sb04g025930.1	2.78	0.0311	APT2 (ADENINE PHOSPHORIBOSYL TRANSFERASE 2); adenine phosphoribosyltransferase/ phosphate transmembrane transporter
Sb01g035810.1	2.65	0.0051	unknown protein
Sb02g025240.1	3.13	0.0255	transcription factor/ transcription regulator
Sb03g040790.1	2.83	0.0207	harpin-induced family protein / HIN1 family protein / harpin-responsive family protein
Sb08g002300.1	2.8	0.0206	unknown protein
Sb08g004840.1	14.79	0	ALDH3H1 (ALDEHYDE DEHYDROGENASE 3H1); 3-chloroallyl aldehyde dehydrogenase/ aldehyde dehydrogenase (NAD)
Sb09g001390.1	3.41	0.0009	epsin N-terminal homology (ENTH) domain-containing protein
Sb03g031940.1	2.04	0.0247	XPL1 (XIPOTL 1); methyltransferase/ phosphoethanolamine N-methyltransferase
Sb09g028340.1	11.61	0.0063
Sb06g020260.1	4.66	0.004	glycosyl hydrolase family 5 protein / cellulase family protein
Sb02g005430.1	2.86	0.0006	emb1967 (embryo defective 1967)
Sb01g014300.1	5.37	0.0001	transducin family protein / WD-40 repeat family protein
Sb04g035400.1	10.21	0.0006	ATGLR2.8; intracellular ligand-gated ion channel
Sb09g029850.1	5.97	0.0085	WRKY27; transcription factor
Sb04g007210.1	7.06	0.0005	UDP-glucoronosyl/UDP-glucosyl transferase family protein
Sb08g022680.1	3.4	0.0002	RHA1 (RAB HOMOLOG 1); GTP binding
Sb02g029210.1	2.39	0.0316	PIN5 (PIN-FORMED 5); auxin:hydrogen symporter/ transporter
Sb02g023700.1	3.03	0.0081
Sb04g029255.1	2.11	0.0457	amino acid transporter family protein
Sb09g030390.1	2.08	0.005	myb family transcription factor
Sb02g042230.1	3.1	0.0016	zinc finger (B-box type) family protein
Sb09g028890.1	122.93	0	ISU1; structural molecule
Sb06g018290.1	2.29	0.0106	unknown protein
Sb09g027100.1	2.32	0.03
Sb01g036180.1	2.87	0.0446	WRKY46; transcription factor
Sb01g046290.1	12.1	0.04	KCS20 (3-KETOACYL-COA SYNTHASE 20); fatty acid elongase
Sb09g024720.1	3.08	0.0046	basic helix-loop-helix (bHLH) family protein
Sb02g024050.1	2.13	0.049	AtGH9B8 (Arabidopsis thaliana glycosyl hydrolase 9B8); catalytic/ hydrolase, hydrolyzing O-glycosyl compounds
Sb03g037980.1	2.16	0.0117	unknown protein
Sb07g019130.1	3.47	0.0021	HSL1 (HAESA-Like 1); ATP binding / kinase/ protein serine/threonine kinase
Sb04g006490.1	2.71	0.0011	tubulin-specific chaperone C-related

## Sheet: Table S7
Table S6 - Genes that are expressed to lower levels (FC>2, p<0.05) in B35 vs. R16 at 50 DAS and lie within the Stg QTL region
SbID	FC (abs)	P-value	Annotation
Sb03g032480.1	3.03	0.0127	jacalin lectin family protein
Sb07g022140.1	2.06	0.0107	senescence-associated protein-related
Sb07g026610.1	2.6	0.0133	basic helix-loop-helix (bHLH) family protein
Sb06g015330.1	2.03	0.032	unknown protein
Sb04g030040.1	3.36	0.0006	DNA-binding protein-related
Sb08g002520.1	2.74	0.0386	WRKY54; transcription factor
Sb10g012230.1	3.81	0.0002	unknown protein
Sb03g032480.1	2.74	0.0152	jacalin lectin family protein
Sb06g017710.1	147	0	unknown protein
Sb10g030470.1	3.75	0.0162	bHLH093 (beta HLH protein 93); DNA binding / transcription factor
Sb04g035980.1	3.54	0.0002	ARR12 (ARABIDOPSIS RESPONSE REGULATOR 12); transcription factor/ two-component response regulator
Sb02g043140.1	2.12	0.0141	calcium-binding protein, putative
Sb04g033350.1	5.99	0.0002	CB5-E (CYTOCHROME B5 ISOFORM E); heme binding
Sb03g042020.1	2.28	0.0075	unknown protein
Sb04g028880.1	2.31	0.0206	unknown protein
Sb02g001910.1	3.47	0.0442	unknown protein
Sb02g006070.1	2.47	0.0014	unknown protein
Sb04g005610.1	2	0.0036
Sb02g025420.1	5.22	0.0147	transferase, transferring glycosyl groups
Sb08g003680.1	4.41	0.0041	heat shock protein-related
Sb03g029730.1	3.4	0.0068	unknown protein
Sb08g006680.1	3.56	0.0006	ATGSTZ2; catalytic/ glutathione transferase
Sb10g020940.1	10.87	0	GDSL-motif lipase/hydrolase family protein
Sb03g031230.1	2.23	0.0129	auxin-responsive protein -related
Sb01g038070.1	3.68	0.0075	SCAR2 (SCAR HOMOLOG 2)
Sb01g009770.1	2.28	0.0143	catalytic/ cation binding / hydrolase, hydrolyzing O-glycosyl compounds
Sb07g020290.1	7.39	0.0001	PUB18 (PLANT U-BOX 18); ubiquitin-protein ligase
Sb01g045500.1	2.05	0.013	NF-YA6 (NUCLEAR FACTOR Y, SUBUNIT A6); transcription factor
Sb05g000620.1	2.46	0.0012	unknown protein
Sb04g005170.1	10.35	0.0002	aldose 1-epimerase family protein
Sb01g013410.1	2.08	0.0473	unknown protein
Sb01g045850.1	3.23	0.0049	ATCSLA09; mannan synthase/ transferase, transferring glycosyl groups
Sb05g000530.1	2.16	0.0201	ATFER4 (ferritin 4); binding / ferric iron binding / oxidoreductase/ transition metal ion binding
Sb10g013010.1	2.2	0.0137	unknown protein
Sb09g001173.1	9.99	0.0004	unknown protein
Sb05g026470.1	2.01	0.0277	disease resistance protein (NBS-LRR class), putative
Sb06g018030.1	2.42	0.0019	pentatricopeptide (PPR) repeat-containing protein
Sb04g034520.1	3.45	0.0477	EFE (ETHYLENE-FORMING ENZYME); 1-aminocyclopropane-1-carboxylate oxidase
Sb02g028500.1	2.35	0.0129	DNA-binding family protein / AT-hook protein 1 (AHP1)
Sb07g021910.1	3.23	0.0002	zinc finger (C3HC4-type RING finger) family protein
Sb04g029700.1	3.22	0.0003	IBR5 (INDOLE-3-BUTYRIC ACID RESPONSE 5); MAP kinase phosphatase/ protein tyrosine/serine/threonine phosphatase
Sb09g022090.1	2.72	0.0056	PHT4;2 (PHOSPHATE TRANSPORTER 4;2); carbohydrate transmembrane transporter/ inorganic phosphate transmembrane transporter/ organic anion transmembrane transporter/ sugar:hydrogen symporter
Sb02g029080.1	5.13	0.0009	glycosyl hydrolase family 17 protein
Sb09g029860.1	2.84	0.0011	late embryogenesis abundant protein, putative / LEA protein, putative
Sb09g022270.1	2.46	0.0332	RPL (REPLUMLESS); DNA binding / sequence-specific DNA binding / transcription factor
Sb01g050270.1	2.56	0.0054	unknown protein
Sb10g028680.1	2.53	0.0306	ATEXO70G1 (exocyst subunit EXO70 family protein G1); protein binding
Sb07g028860.1	7.31	0.0006	BIM2 (BES1-interacting Myc-like protein 2); DNA binding / transcription factor
Sb03g028240.1	3.92	0.0006	JAR1 (JASMONATE RESISTANT 1); ATP binding / adenylyltransferase/ catalytic/ jasmonate-amino synthetase
Sb07g029150.1	4.72	0.0004	ATHB6; DNA binding / protein binding / sequence-specific DNA binding / transcription activator/ transcription factor
Sb03g014430.1	5.53	0.0139	RBOHD (RESPIRATORY BURST OXIDASE HOMOLOGUE D); NAD(P)H oxidase
Sb09g022950.1	2.27	0.0235	protein kinase family protein
Sb04g009090.1	2.57	0.0107	GDSL-motif lipase/hydrolase family protein
Sb07g028540.1	2.63	0.0021	WIP1 (WPP-DOMAIN INTERACTING PROTEIN 1); protein heterodimerization/ protein homodimerization
Sb06g033820.1	2.12	0.0168	AtTLP1 (TUBBY LIKE PROTEIN 1); phosphoric diester hydrolase/ transcription factor
Sb03g040110.1	4.74	0.0045	glycine-rich protein
Sb01g012910.1	2.03	0.0132	CAX7 (calcium exchanger 7); calcium:sodium antiporter/ cation:cation antiporter
Sb07g027570.1	2.18	0.0047	unknown protein
Sb01g019830.1	2.16	0.0086	unknown protein
Sb07g005610.1	3.03	0.002	DNA binding
Sb04g021530.1	3.9	0.0079	unknown protein
Sb06g025380.1	2.24	0.0062	CYCB2;4 (CYCLIN B2;4); cyclin-dependent protein kinase regulator
Sb04g037160.1	2.41	0.0074	unknown protein
Sb09g025760.1	27.34	0.0002	FT (FLOWERING LOCUS T); phosphatidylethanolamine binding / protein binding
Sb10g027460.1	2.06	0.0382	plastocyanin-like domain-containing protein
Sb10g009020.1	2.36	0.0183	ATMAP70-2 (microtubule-associated proteins 70-2); microtubule binding
Sb10g007430.1	3.77	0.0361	glycine-rich protein
Sb02g043170.1	3.01	0.0097	GAUT7 (GALACTURONOSYLTRANSFERASE 7); polygalacturonate 4-alpha-galacturonosyltransferase/ transferase, transferring glycosyl groups
Sb03g036170.1	2.99	0.0094	jacalin lectin family protein
Sb03g026700.1	3.11	0.0046	senescence-associated protein-related
Sb02g039140.1	5.87	0.0007	PAA1 (PROTEASOME ALPHA SUBUNIT A 1); endopeptidase/ peptidase/ threonine-type endopeptidase
Sb08g000960.1	2.26	0.0048
Sb05g027180.1	2.48	0.0038	ACLA-3; ATP citrate synthase
Sb08g019560.1	2.3	0.0298	NPY2 (NAKED PINS IN YUC MUTANTS 2); protein binding / signal transducer
Sb10g022620.1	2.43	0.0298	BGAL1 (Beta galactosidase 1); beta-galactosidase/ catalytic/ cation binding / heme binding / peroxidase/ sugar binding
Sb01g033510.1	2.86	0.0046	ATL6; protein binding / zinc ion binding
Sb08g023170.1	2.93	0.0031	glycosyltransferase family 14 protein / core-2/I-branching enzyme family protein
Sb04g028950.1	6.48	0.0002	unknown protein
Sb05g002600.1	2.04	0.007	NRPE5; DNA binding / DNA-directed RNA polymerase
Sb10g012770.1	2.1	0.0068	diacylglycerol acyltransferase family
Sb04g030720.1	3.1	0.0004	pectinacetylesterase family protein
Sb04g027270.1	94.19	0	C2 domain-containing protein
Sb08g002590.1	5.16	0.0016	WRKY46; transcription factor
Sb01g005070.1	2.05	0.0194	WRKY7; calmodulin binding / transcription factor
Sb06g033570.1	2.29	0.0071	NHL2
Sb08g000650.1	2.82	0.0003	unknown protein
Sb09g028280.1	5.09	0.0061	ROPGEF8; Rho guanyl-nucleotide exchange factor
Sb05g007145.1	57.33	0.0072	ATHPP2C5; catalytic/ protein serine/threonine phosphatase
Sb04g021870.1	2.19	0.0337	F-box family protein
Sb02g038960.1	2.34	0.0051	NF-YA3 (NUCLEAR FACTOR Y, SUBUNIT A3); transcription factor
Sb08g020150.1	13.03	0.0001	unknown protein
Sb10g006260.1	2.63	0.0013	RAP2.12; DNA binding / transcription factor
Sb01g019630.1	2.38	0.0053	PTR3 (PEPTIDE TRANSPORTER 3); dipeptide transporter/ transporter/ tripeptide transporter
Sb10g020980.1	6.53	0.0019	protein binding / zinc ion binding
Sb09g026400.1	3.89	0.0141	ATP binding / DNA binding / DNA-directed DNA polymerase/ nucleoside-triphosphatase/ nucleotide binding
Sb02g027680.1	2.25	0.0033	XERICO; protein binding / zinc ion binding
Sb01g037900.1	4.79	0.0061	pectinesterase family protein
Sb10g027100.1	39.65	0.0004	DNA binding
Sb03g037370.1	2.11	0.0023	cysteine protease inhibitor, putative / cystatin, putative
Sb04g021540.1	2.37	0.0471	SBE2.2 (starch branching enzyme 2.2); 1,4-alpha-glucan branching enzyme
Sb02g005780.1	2.19	0.0474	galactosyltransferase family protein
Sb10g011110.1	3.58	0.0016	chloroplast nucleoid DNA-binding protein, putative
Sb09g022120.1	3.57	0.0004	unknown protein
Sb02g042460.1	2.9	0.0271	C2 domain-containing protein
Sb04g025010.1	2.87	0.0369	unknown protein
Sb03g028420.1	2.88	0.0014	late embryogenesis abundant protein, putative / LEA protein, putative
Sb09g022910.1	2.23	0.0052	unknown protein
Sb04g028130.1	2.48	0.0074	zinc finger (C3HC4-type RING finger) family protein
Sb01g012240.1	2.19	0.0052	PKP-ALPHA; pyruvate kinase
Sb08g000550.1	4.97	0.0027	ATFER4 (ferritin 4); binding / ferric iron binding / oxidoreductase/ transition metal ion binding
Sb05g000650.1	2.09	0.0437	PRA1.B2 (PRENYLATED RAB ACCEPTOR 1.B2)
Sb02g031190.1	2.15	0.0202	MYB4; DNA binding / transcription factor
Sb03g038170.1	4.3	0.0001	WRKY67; transcription factor
Sb07g028550.1	3.01	0.0015	WD-40 repeat family protein
Sb08g019900.1	7.04	0.0034	DNA binding / transcription factor
Sb08g001130.1	2.2	0.0043	NRPE5; DNA binding / DNA-directed RNA polymerase
Sb01g019780.1	3.72	0.0074	zinc finger CONSTANS-related
Sb02g040040.1	3.23	0.0194
Sb06g023060.1	2.25	0.0391	UDP-glucoronosyl/UDP-glucosyl transferase family protein
Sb02g029530.1	2.61	0.0082	basic helix-loop-helix (bHLH) family protein
Sb03g030740.1	4.79	0.0038	ETT (ETTIN); DNA binding / transcription factor
Sb09g022880.1	21.06	0	RabGAP/TBC domain-containing protein
Sb10g001060.1	2.09	0.0032	XLG3 (extra-large GTP-binding protein 3); guanyl nucleotide binding / signal transducer
Sb06g023480.1	2.2	0.0092	C2 domain-containing protein
Sb04g028160.1	2.31	0.0082	protein kinase family protein
Sb05g006030.1	2.76	0.0011	unknown protein
Sb07g015080.1	6.19	0.0013
Sb02g042530.1	2.25	0.0015	RALFL33 (ralf-like 33); signal transducer
Sb01g018240.1	2.18	0.0042	Dof-type zinc finger domain-containing protein
Sb02g039370.1	2.69	0.0094	SRF6 (STRUBBELIG-RECEPTOR FAMILY 6); ATP binding / protein binding / protein kinase/ protein serine/threonine kinase/ protein tyrosine kinase
Sb02g026910.1	2.07	0.0036	DNAJ heat shock N-terminal domain-containing protein
Sb02g028370.1	4.31	0.0233	transcription factor jumonji (jmjC) domain-containing protein
Sb04g002910.1	2.33	0.006
Sb05g027000.1	5.08	0.0079	disease resistance protein (CC-NBS class), putative
Sb03g027720.1	8.62	0.0001	phospholipase/carboxylesterase family protein
Sb02g043510.1	2.44	0.0327	CAM7 (CALMODULIN 7); calcium ion binding
Sb09g026030.1	2.44	0.003	AHP4 (HPT PHOSPHOTRANSMITTER 4); histidine phosphotransfer kinase/ transferase, transferring phosphorus-containing groups
Sb04g025980.1	3.4	0.0129	transport protein-related
Sb09g001960.1	5.69	0.0009	unknown protein
Sb10g029380.1	2.26	0.0347	transferase, transferring glycosyl groups
Sb09g026100.1	5.05	0.0158	PAP1 (PHYTOCHROME-ASSOCIATED PROTEIN 1); transcription factor
Sb04g036880.1	6.58	0.0004	KCS12 (3-KETOACYL-COA SYNTHASE 12); acyltransferase/ catalytic/ transferase, transferring acyl groups other than amino-acyl groups
